# Supplementary material for: Ammonium 2-(3,4-di­methyl­benzo­yl)benzoate dihydrate
Source: Acta Crystallogr Sect E Struct Rep Online. 2013 May 11;69(Pt 6):o860. doi: 10.1107/S1600536813012087 (PMC3684941; doi:10.1107/S1600536813012087)
Supplement: Supplementary file 1 [file e-69-0o860-sup1.cif]

##############################################################################
#                                                                            #
# This CIF contains the data in a paper accepted for publication in          #
# Acta Crystallographica Section E. It conforms to the requirements of       #
# Notes for Authors for Acta Crystallographica Section E, and has been       #
# peer reviewed under the auspices of the IUCr Commission on Journals.       #
#                                                                            #
# Full details of the Crystallographic Information File format               #
# are given in the paper "The Crystallographic Information File (CIF):       #
# a New Standard Archive File for Crystallography" by S. R. Hall, F. H.      #
# Allen and I. D. Brown [Acta Cryst. (1991), A47, 655-685].                  #
#                                                                            #
# The current version of the core CIF dictionary is obtainable from          #
# ftp://ftp.iucr.org/pub/cif_core.dic.                                       #
#                                                                            #
# Software is freely available for graphical display of the structure(s)     #
# in this CIF. For information consult the CIF software page                 #
# http://www.iucr.org/resources/cif/software.                                #
#                                                                            #
# This file may be used for bona fide research purposes within the           #
# scientific community so long as proper attribution is given to the journal # 
# article from which it was obtained.                                        #
#                                                                            #
##############################################################################
data_I
_audit_creation_method     SHELXL-97
_chemical_name_systematic
;
Ammonium 2-(3,4-dimethylbenzoyl)benzoate dihydrate
;
_chemical_name_common     ?
_chemical_formula_moiety     'N H4 , C16 H13 O3, 2(H2 O)'
_chemical_formula_sum     'C16 H21 N O5'
_chemical_formula_iupac     'N H4 + , C16 H13 O3 - , 2H2 O'
_chemical_formula_weight     307.34
_chemical_melting_point     ?
_symmetry_cell_setting     triclinic
_symmetry_space_group_name_H-M     'P -1'
_symmetry_space_group_name_Hall     '-P 1'
loop_
    _symmetry_equiv_pos_as_xyz
    'x, y, z'
    '-x, -y, -z'
_cell_length_a     7.5039(15)
_cell_length_b     7.7458(15)
_cell_length_c     14.439(3)
_cell_angle_alpha     81.63(3)
_cell_angle_beta     79.15(3)
_cell_angle_gamma     78.67(3)
_cell_volume     803.0(3)
_cell_formula_units_Z     2
_cell_measurement_reflns_used     9573
_cell_measurement_theta_min     3.20
_cell_measurement_theta_max     25.00
_cell_measurement_temperature     293(2)
_exptl_crystal_description     block
_exptl_crystal_colour     colorless
_exptl_crystal_size_max     0.20
_exptl_crystal_size_mid     0.18
_exptl_crystal_size_min     0.15
_exptl_crystal_density_diffrn     1.271
_exptl_crystal_density_meas     ?
_exptl_crystal_density_method     'not measured'
_exptl_crystal_F_000     328
_exptl_absorpt_coefficient_mu     0.094
_exptl_absorpt_correction_type     none
_exptl_absorpt_process_details     ?
_exptl_absorpt_correction_T_min     ?
_exptl_absorpt_correction_T_max     ?
_exptl_special_details     ?
_diffrn_ambient_temperature     293(2)
_diffrn_radiation_type     MoK\a
_diffrn_radiation_wavelength     0.71073
_diffrn_radiation_source     'rotating anode'
_diffrn_radiation_monochromator     Confocal
_diffrn_measurement_device_type     'Rigaku MM007-HF CCD (Saturn 724+)'
_diffrn_measurement_method     '\w scans at fixed \c = 45\%'
_diffrn_detector_area_resol_mean     ?
_diffrn_reflns_number     6289
_diffrn_reflns_av_R_equivalents     0.0318
_diffrn_reflns_av_sigmaI/netI     0.0452
_diffrn_reflns_theta_min     3.20
_diffrn_reflns_theta_max     25.00
_diffrn_reflns_theta_full     25.00
_diffrn_measured_fraction_theta_max     0.988
_diffrn_measured_fraction_theta_full     0.988
_diffrn_reflns_limit_h_min     -8
_diffrn_reflns_limit_h_max     8
_diffrn_reflns_limit_k_min     -9
_diffrn_reflns_limit_k_max     8
_diffrn_reflns_limit_l_min     -17
_diffrn_reflns_limit_l_max     16
_diffrn_standards_number     2
_diffrn_standards_interval_count     150
_diffrn_standards_interval_time     ?
_diffrn_standards_decay_%     0
_refine_special_details
;
Refinement of <i>F</i>^2^ against ALL reflections. The weighted <i>R</i>-factor
<i>wR</i> and goodness of fit <i>S</i> are based on <i>F</i>^2^, conventional
<i>R</i>-factors <i>R</i> are based on <i>F</i>, with <i>F</i> set to zero for
negative <i>F</i>^2^. The threshold expression of <i>F</i>^2^ >
\s(<i>F</i>^2^) is used only for calculating <i>R</i>-factors(gt) <i>etc</i>.
and is not relevant to the choice of reflections for refinement.
<i>R</i>-factors based on <i>F</i>^2^ are statistically about twice as large
as those based on <i>F</i>, and <i>R</i>- factors based on ALL data will be
even larger.
;
_reflns_number_total     2791
_reflns_number_gt     1674
_reflns_threshold_expression     >2sigma(I)
_refine_ls_structure_factor_coef     Fsqd
_refine_ls_matrix_type     full
_refine_ls_R_factor_all     0.0871
_refine_ls_R_factor_gt     0.0395
_refine_ls_wR_factor_gt     0.0944
_refine_ls_wR_factor_ref     0.1142
_refine_ls_goodness_of_fit_ref     1.009
_refine_ls_restrained_S_all     1.009
_refine_ls_number_reflns     2791
_refine_ls_number_parameters     201
_refine_ls_number_restraints     0
_refine_ls_hydrogen_treatment     constr
_refine_ls_weighting_scheme     calc
_refine_ls_weighting_details
         'calc w=1/[\s^2^(Fo^2^)+(0.0585P)^2^+0.0127P] where P=(Fo^2^+2Fc^2^)/3'
_atom_sites_solution_hydrogens     geom
_atom_sites_solution_primary     direct
_atom_sites_solution_secondary     difmap
_refine_ls_shift/su_max     0.000
_refine_ls_shift/su_mean     0.000
_refine_diff_density_max     0.334
_refine_diff_density_min     -0.192
_refine_ls_extinction_method     none
_refine_ls_extinction_coef     ?
loop_
    _atom_type_symbol
    _atom_type_description
    _atom_type_scat_dispersion_real
    _atom_type_scat_dispersion_imag
    _atom_type_scat_source
    'C' 'C' 0.0033 0.0016
                         'International Tables Vol C Tables 4.2.6.8 and 6.1.1.4'
    'H' 'H' 0.0000 0.0000
                         'International Tables Vol C Tables 4.2.6.8 and 6.1.1.4'
    'O' 'O' 0.0106 0.0060
                         'International Tables Vol C Tables 4.2.6.8 and 6.1.1.4'
    'N' 'N' 0.0061 0.0033
                         'International Tables Vol C Tables 4.2.6.8 and 6.1.1.4'
_computing_data_collection     'CrystalStructure (Rigaku/MSC, 2006)'
_computing_cell_refinement     'CrystalStructure (Rigaku/MSC, 2006)'
_computing_data_reduction     'CrystalStructure (Rigaku/MSC, 2006)'
_computing_structure_solution     'SHELXTL (Sheldrick, 2008)'
_computing_structure_refinement     'SHELXTL (Sheldrick, 2008)'
_computing_molecular_graphics     'DIAMOND (Brandenburg, 1999)'
_computing_publication_material     'SHELXTL (Sheldrick, 2008)'
loop_
    _atom_site_type_symbol
    _atom_site_label
    _atom_site_fract_x
    _atom_site_fract_y
    _atom_site_fract_z
    _atom_site_U_iso_or_equiv
    _atom_site_adp_type
    _atom_site_calc_flag
    _atom_site_refinement_flags
    _atom_site_occupancy
    _atom_site_symmetry_multiplicity
    _atom_site_disorder_assembly
    _atom_site_disorder_group
    C C1 0.8894(3) 0.3453(3) 0.37419(13) 0.0384(5) Uani d . 1 1 . .
    C C2 1.0501(3) 0.4382(2) 0.33412(13) 0.0358(5) Uani d . 1 1 . .
    C C3 1.0619(3) 0.5954(3) 0.36741(15) 0.0481(6) Uani d . 1 1 . .
    H H3 0.9645 0.6478 0.4100 0.058 Uiso calc R 1 1 . .
    C C4 1.2161(3) 0.6742(3) 0.33795(17) 0.0568(6) Uani d . 1 1 . .
    H H4 1.2218 0.7789 0.3608 0.068 Uiso calc R 1 1 . .
    C C5 1.3603(3) 0.5986(3) 0.27530(17) 0.0596(7) Uani d . 1 1 . .
    H H5 1.4644 0.6514 0.2560 0.071 Uiso calc R 1 1 . .
    C C6 1.3514(3) 0.4435(3) 0.24053(16) 0.0502(6) Uani d . 1 1 . .
    H H6 1.4501 0.3921 0.1982 0.060 Uiso calc R 1 1 . .
    C C7 1.1961(3) 0.3644(2) 0.26844(13) 0.0370(5) Uani d . 1 1 . .
    C C8 1.1918(3) 0.2019(3) 0.22316(13) 0.0379(5) Uani d . 1 1 . .
    C C9 1.0404(3) 0.2066(2) 0.16934(12) 0.0350(5) Uani d . 1 1 . .
    C C10 0.9867(3) 0.0489(3) 0.15866(13) 0.0386(5) Uani d . 1 1 . .
    H H10 1.0460 -0.0577 0.1862 0.046 Uiso calc R 1 1 . .
    C C11 0.8476(3) 0.0471(3) 0.10814(13) 0.0400(5) Uani d . 1 1 . .
    C C12 0.7643(3) 0.2059(3) 0.06282(14) 0.0415(5) Uani d . 1 1 . .
    C C13 0.8184(3) 0.3637(3) 0.07373(14) 0.0458(5) Uani d . 1 1 . .
    H H13 0.7633 0.4702 0.0441 0.055 Uiso calc R 1 1 . .
    C C14 0.9519(3) 0.3644(3) 0.12749(14) 0.0416(5) Uani d . 1 1 . .
    H H14 0.9825 0.4712 0.1357 0.050 Uiso calc R 1 1 . .
    C C15 0.7866(3) -0.1259(3) 0.10343(17) 0.0578(6) Uani d . 1 1 . .
    H H15A 0.8145 -0.1540 0.0391 0.087 Uiso calc R 1 1 . .
    H H15B 0.6563 -0.1148 0.1251 0.087 Uiso calc R 1 1 . .
    H H15C 0.8504 -0.2188 0.1431 0.087 Uiso calc R 1 1 . .
    C C16 0.6165(3) 0.2111(3) 0.00431(17) 0.0592(6) Uani d . 1 1 . .
    H H16A 0.5107 0.1731 0.0444 0.089 Uiso calc R 1 1 . .
    H H16B 0.6623 0.1335 -0.0442 0.089 Uiso calc R 1 1 . .
    H H16C 0.5823 0.3298 -0.0245 0.089 Uiso calc R 1 1 . .
    N N1 0.5486(2) 0.7384(2) 0.49120(13) 0.0498(5) Uani d . 1 1 . .
    H H1A 0.6138 0.7907 0.5245 0.060 Uiso d R 1 1 . .
    H H1B 0.6234 0.6452 0.4616 0.060 Uiso d R 1 1 . .
    H H1C 0.4464 0.6937 0.5318 0.060 Uiso d R 1 1 . .
    H H1D 0.5135 0.8306 0.4423 0.060 Uiso d R 1 1 . .
    O O1 1.3187(2) 0.07641(19) 0.22420(10) 0.0517(4) Uani d . 1 1 . .
    O O2 0.91984(18) 0.17891(17) 0.37486(9) 0.0428(4) Uani d . 1 1 . .
    O O3 0.7384(2) 0.4340(2) 0.40630(12) 0.0634(5) Uani d . 1 1 . .
    O O4W 0.7770(2) 0.9592(2) 0.53226(11) 0.0572(4) Uani d . 1 1 . .
    H H4WA 0.8648 0.9304 0.5697 0.069 Uiso d R 1 1 . .
    H H4WB 0.8282 1.0201 0.4789 0.069 Uiso d R 1 1 . .
    O O5W 0.6084(2) 0.0140(3) 0.33873(12) 0.0833(6) Uani d . 1 1 . .
    H H5WA 0.5287 0.0395 0.3001 0.100 Uiso d R 1 1 . .
    H H5WB 0.6978 0.0708 0.3198 0.100 Uiso d R 1 1 . .
loop_
    _atom_site_aniso_label
    _atom_site_aniso_U_11
    _atom_site_aniso_U_22
    _atom_site_aniso_U_33
    _atom_site_aniso_U_12
    _atom_site_aniso_U_13
    _atom_site_aniso_U_23
    C1 0.0357(12) 0.0423(13) 0.0370(11) -0.0088(10) 0.0010(9) -0.0099(9)
    C2 0.0341(11) 0.0372(11) 0.0374(10) -0.0096(9) -0.0047(9) -0.0054(9)
    C3 0.0511(14) 0.0460(13) 0.0494(13) -0.0131(11) -0.0024(10) -0.0137(10)
    C4 0.0656(17) 0.0513(14) 0.0617(15) -0.0262(12) -0.0087(13) -0.0142(12)
    C5 0.0577(16) 0.0622(17) 0.0661(15) -0.0360(13) -0.0048(13) -0.0033(12)
    C6 0.0406(13) 0.0568(14) 0.0533(13) -0.0181(11) 0.0046(10) -0.0098(11)
    C7 0.0356(12) 0.0405(12) 0.0361(11) -0.0122(9) -0.0038(9) -0.0031(9)
    C8 0.0357(12) 0.0396(12) 0.0362(11) -0.0091(10) 0.0038(9) -0.0056(9)
    C9 0.0370(11) 0.0337(11) 0.0331(10) -0.0060(9) 0.0011(9) -0.0089(9)
    C10 0.0433(12) 0.0311(11) 0.0389(11) -0.0037(9) -0.0021(9) -0.0056(9)
    C11 0.0442(12) 0.0364(12) 0.0392(11) -0.0092(10) 0.0004(10) -0.0099(9)
    C12 0.0372(12) 0.0505(13) 0.0372(11) -0.0090(10) -0.0008(9) -0.0112(10)
    C13 0.0486(14) 0.0404(12) 0.0463(12) -0.0035(10) -0.0089(10) -0.0027(10)
    C14 0.0475(13) 0.0340(12) 0.0440(12) -0.0088(10) -0.0049(10) -0.0073(9)
    C15 0.0688(17) 0.0475(14) 0.0633(15) -0.0197(12) -0.0099(12) -0.0143(11)
    C16 0.0538(15) 0.0681(17) 0.0600(14) -0.0092(12) -0.0171(12) -0.0133(13)
    N1 0.0438(11) 0.0422(10) 0.0637(12) -0.0110(8) 0.0008(9) -0.0148(9)
    O1 0.0425(9) 0.0480(9) 0.0634(10) 0.0012(7) -0.0080(7) -0.0155(8)
    O2 0.0434(9) 0.0356(8) 0.0480(8) -0.0117(6) 0.0002(7) -0.0039(6)
    O3 0.0411(10) 0.0552(10) 0.0904(12) -0.0113(8) 0.0169(8) -0.0289(9)
    O4W 0.0463(9) 0.0669(10) 0.0606(9) -0.0221(8) -0.0130(7) 0.0081(8)
    O5W 0.0654(12) 0.1233(16) 0.0654(11) -0.0396(12) -0.0147(9) 0.0123(11)
_geom_special_details
;
All e.s.d.'s (except the e.s.d. in the dihedral angle between two l.s. planes)
are estimated using the full covariance matrix. The cell e.s.d.'s are taken
into account individually in the estimation of e.s.d.'s in distances, angles
and torsion angles; correlations between e.s.d.'s in cell parameters are only
used when they are defined by crystal symmetry. An approximate (isotropic)
treatment of cell e.s.d.'s is used for estimating e.s.d.'s involving l.s.
planes.
;
loop_
    _geom_bond_atom_site_label_1
    _geom_bond_atom_site_label_2
    _geom_bond_site_symmetry_2
    _geom_bond_distance
    _geom_bond_publ_flag
    C1 O3 . 1.249(2) ?
    C1 O2 . 1.263(2) ?
    C1 C2 . 1.505(3) ?
    C2 C3 . 1.396(2) ?
    C2 C7 . 1.395(3) ?
    C3 C4 . 1.382(3) ?
    C3 H3 . 0.9300 ?
    C4 C5 . 1.367(3) ?
    C4 H4 . 0.9300 ?
    C5 C6 . 1.386(3) ?
    C5 H5 . 0.9300 ?
    C6 C7 . 1.389(3) ?
    C6 H6 . 0.9300 ?
    C7 C8 . 1.509(3) ?
    C8 O1 . 1.220(2) ?
    C8 C9 . 1.484(3) ?
    C9 C14 . 1.385(3) ?
    C9 C10 . 1.396(3) ?
    C10 C11 . 1.385(3) ?
    C10 H10 . 0.9300 ?
    C11 C12 . 1.396(3) ?
    C11 C15 . 1.513(3) ?
    C12 C13 . 1.399(3) ?
    C12 C16 . 1.507(3) ?
    C13 C14 . 1.379(3) ?
    C13 H13 . 0.9300 ?
    C14 H14 . 0.9300 ?
    C15 H15A . 0.9600 ?
    C15 H15B . 0.9600 ?
    C15 H15C . 0.9600 ?
    C16 H16A . 0.9600 ?
    C16 H16B . 0.9600 ?
    C16 H16C . 0.9600 ?
    N1 H1A . 0.9264 ?
    N1 H1B . 0.9263 ?
    N1 H1C . 0.9630 ?
    N1 H1D . 0.9636 ?
    O4W H4WA . 0.9042 ?
    O4W H4WB . 0.9039 ?
    O5W H5WA . 0.8692 ?
    O5W H5WB . 0.8542 ?
loop_
    _geom_angle_atom_site_label_1
    _geom_angle_atom_site_label_2
    _geom_angle_atom_site_label_3
    _geom_angle_site_symmetry_1
    _geom_angle_site_symmetry_3
    _geom_angle
    _geom_angle_publ_flag
    O3 C1 O2 . . 124.36(19) ?
    O3 C1 C2 . . 119.25(18) ?
    O2 C1 C2 . . 116.36(17) ?
    C3 C2 C7 . . 118.41(18) ?
    C3 C2 C1 . . 120.09(18) ?
    C7 C2 C1 . . 121.35(16) ?
    C4 C3 C2 . . 121.0(2) ?
    C4 C3 H3 . . 119.5 ?
    C2 C3 H3 . . 119.5 ?
    C5 C4 C3 . . 120.15(19) ?
    C5 C4 H4 . . 119.9 ?
    C3 C4 H4 . . 119.9 ?
    C4 C5 C6 . . 120.0(2) ?
    C4 C5 H5 . . 120.0 ?
    C6 C5 H5 . . 120.0 ?
    C5 C6 C7 . . 120.4(2) ?
    C5 C6 H6 . . 119.8 ?
    C7 C6 H6 . . 119.8 ?
    C6 C7 C2 . . 119.96(17) ?
    C6 C7 C8 . . 117.37(18) ?
    C2 C7 C8 . . 122.65(17) ?
    O1 C8 C9 . . 121.17(16) ?
    O1 C8 C7 . . 120.19(17) ?
    C9 C8 C7 . . 118.34(17) ?
    C14 C9 C10 . . 118.58(17) ?
    C14 C9 C8 . . 121.56(16) ?
    C10 C9 C8 . . 119.85(18) ?
    C11 C10 C9 . . 121.76(19) ?
    C11 C10 H10 . . 119.1 ?
    C9 C10 H10 . . 119.1 ?
    C10 C11 C12 . . 119.28(17) ?
    C10 C11 C15 . . 119.80(19) ?
    C12 C11 C15 . . 120.91(18) ?
    C11 C12 C13 . . 118.71(17) ?
    C11 C12 C16 . . 121.57(18) ?
    C13 C12 C16 . . 119.7(2) ?
    C14 C13 C12 . . 121.3(2) ?
    C14 C13 H13 . . 119.3 ?
    C12 C13 H13 . . 119.3 ?
    C13 C14 C9 . . 120.21(17) ?
    C13 C14 H14 . . 119.9 ?
    C9 C14 H14 . . 119.9 ?
    C11 C15 H15A . . 109.5 ?
    C11 C15 H15B . . 109.5 ?
    H15A C15 H15B . . 109.5 ?
    C11 C15 H15C . . 109.5 ?
    H15A C15 H15C . . 109.5 ?
    H15B C15 H15C . . 109.5 ?
    C12 C16 H16A . . 109.5 ?
    C12 C16 H16B . . 109.5 ?
    H16A C16 H16B . . 109.5 ?
    C12 C16 H16C . . 109.5 ?
    H16A C16 H16C . . 109.5 ?
    H16B C16 H16C . . 109.5 ?
    H1A N1 H1B . . 111.3 ?
    H1A N1 H1C . . 111.9 ?
    H1B N1 H1C . . 108.1 ?
    H1A N1 H1D . . 103.8 ?
    H1B N1 H1D . . 107.6 ?
    H1C N1 H1D . . 114.1 ?
    H4WA O4W H4WB . . 105.6 ?
    H5WA O5W H5WB . . 111.4 ?
loop_
    _geom_torsion_atom_site_label_1
    _geom_torsion_atom_site_label_2
    _geom_torsion_atom_site_label_3
    _geom_torsion_atom_site_label_4
    _geom_torsion_site_symmetry_1
    _geom_torsion_site_symmetry_2
    _geom_torsion_site_symmetry_3
    _geom_torsion_site_symmetry_4
    _geom_torsion
    _geom_torsion_publ_flag
    O3 C1 C2 C3 . . . . 28.0(3) ?
    O2 C1 C2 C3 . . . . -150.26(18) ?
    O3 C1 C2 C7 . . . . -156.54(19) ?
    O2 C1 C2 C7 . . . . 25.2(3) ?
    C7 C2 C3 C4 . . . . -1.5(3) ?
    C1 C2 C3 C4 . . . . 174.1(2) ?
    C2 C3 C4 C5 . . . . 0.0(3) ?
    C3 C4 C5 C6 . . . . 0.6(4) ?
    C4 C5 C6 C7 . . . . 0.4(3) ?
    C5 C6 C7 C2 . . . . -2.0(3) ?
    C5 C6 C7 C8 . . . . 176.4(2) ?
    C3 C2 C7 C6 . . . . 2.5(3) ?
    C1 C2 C7 C6 . . . . -173.04(19) ?
    C3 C2 C7 C8 . . . . -175.84(18) ?
    C1 C2 C7 C8 . . . . 8.6(3) ?
    C6 C7 C8 O1 . . . . 53.1(3) ?
    C2 C7 C8 O1 . . . . -128.6(2) ?
    C6 C7 C8 C9 . . . . -120.7(2) ?
    C2 C7 C8 C9 . . . . 57.7(3) ?
    O1 C8 C9 C14 . . . . -147.4(2) ?
    C7 C8 C9 C14 . . . . 26.3(3) ?
    O1 C8 C9 C10 . . . . 31.4(3) ?
    C7 C8 C9 C10 . . . . -154.87(18) ?
    C14 C9 C10 C11 . . . . -0.4(3) ?
    C8 C9 C10 C11 . . . . -179.27(17) ?
    C9 C10 C11 C12 . . . . 3.1(3) ?
    C9 C10 C11 C15 . . . . -176.39(18) ?
    C10 C11 C12 C13 . . . . -3.0(3) ?
    C15 C11 C12 C13 . . . . 176.5(2) ?
    C10 C11 C12 C16 . . . . 178.04(19) ?
    C15 C11 C12 C16 . . . . -2.5(3) ?
    C11 C12 C13 C14 . . . . 0.4(3) ?
    C16 C12 C13 C14 . . . . 179.34(19) ?
    C12 C13 C14 C9 . . . . 2.3(3) ?
    C10 C9 C14 C13 . . . . -2.3(3) ?
    C8 C9 C14 C13 . . . . 176.55(18) ?
loop_
    _geom_hbond_atom_site_label_D
    _geom_hbond_atom_site_label_H
    _geom_hbond_atom_site_label_A
    _geom_hbond_site_symmetry_A
    _geom_hbond_distance_DH
    _geom_hbond_distance_HA
    _geom_hbond_distance_DA
    _geom_hbond_angle_DHA
    N1 H1A O4W . 0.93 1.98 2.836(2) 152.0
    N1 H1B O3 . 0.93 1.90 2.820(2) 169.6
    N1 H1C O3 2_666 0.96 1.88 2.823(3) 167.4
    N1 H1D O5W 1_565 0.96 2.03 2.871(3) 144.1
    N1 H1D O4W 2_676 0.96 2.45 3.067(3) 121.4
    O4W H4WA O2 2_766 0.90 1.93 2.809(2) 164.1
    O4W H4WB O2 1_565 0.90 1.91 2.808(2) 171.6
    O5W H5WA O1 1_455 0.87 2.04 2.899(2) 171.3
    O5W H5WB O2 . 0.85 2.31 3.032(2) 141.9
_iucr_refine_instructions_details
;
TITL 1 in P2(1)/c
CELL 0.71073   6.6712  28.8701   4.9920  90.000 100.010  90.000
ZERR   4.00   0.0013   0.0058   0.0010   0.000   0.030   0.000
LATT 1
SYMM -X, 0.5+Y, 0.5-Z
SFAC C  H  N  O
UNIT 36 44 4 16
OMIT 2 1 4
OMIT 3 2 4
OMIT 3 5 2
OMIT 6 2 3
OMIT 6 5 3
OMIT 6 3 3
OMIT 6 7 3
OMIT 6 1 3
OMIT 4 3 4
OMIT 4 2 0
OMIT 6 4 3
OMIT 3 4 2
OMIT 3 0 0
OMIT 1 1 1
OMIT  -3.00  52.00
L.S. 10
ACTA
BOND $H
FMAP 2
PLAN 20
HTAB
HTAB O1 O2_$1
HTAB N1 O4_$2
HTAB O4 O3_$3
HTAB O4 O4_$4
htab c3 o3
htab c9 o3_$2
EQIV $1 -x+1, -y+1, -z
EQIV $2 x, y, z+1
EQIV $3 x-1, y, z-1
EQIV $4 x, -y+1/2, z+1/2
size 0.28 0.25 0.19
FREE C4   H4
FREE C7   Q3
FREE C7   H1
CONF
DFIX 0.84 O1 H1
WGHT    0.055200    0.192100
FVAR       0.78310
C1    1    0.680272    0.430254    0.535403    11.00000    0.04476    0.03258 =
         0.03221    0.00257    0.00301    0.00489
C2    1    0.884856    0.429826    0.653452    11.00000    0.04292    0.04052 =
         0.04462    0.01017    0.00383   -0.00301
AFIX  43
H2    2    0.975030    0.449744    0.588641    11.00000   -1.20000
AFIX   0
C3    1    0.956290    0.400007    0.867091    11.00000    0.03547    0.04257 =
         0.04511    0.00893   -0.00067   -0.00116
AFIX  43
H3    2    1.093287    0.399990    0.945831    11.00000   -1.20000
AFIX   0
C4    1    0.820325    0.370107    0.962136    11.00000    0.03819    0.03384 =
         0.03106    0.00281    0.00416    0.00393
C5    1    0.615722    0.370852    0.845893    11.00000    0.03700    0.04616 =
         0.04443    0.01208    0.00314   -0.00271
AFIX  43
H5    2    0.524989    0.351080    0.910690    11.00000   -1.20000
AFIX   0
C6    1    0.546057    0.400834    0.634251    11.00000    0.03843    0.04665 =
         0.04245    0.00643   -0.00370    0.00182
AFIX  43
H6    2    0.408590    0.401263    0.557914    11.00000   -1.20000
AFIX   0
C7    1    0.601919    0.461702    0.305085    11.00000    0.04926    0.03410 =
         0.03397    0.00194    0.00353    0.00499
C8    1    1.065047    0.323399    1.290340    11.00000    0.03866    0.03300 =
         0.02970   -0.00098    0.00134    0.00192
C9    1    1.071757    0.292846    1.536100    11.00000    0.04674    0.04649 =
         0.03246    0.00713    0.00350    0.00824
AFIX 137
H9A   2    1.151381    0.265750    1.516577    11.00000   -1.50000
H9B   2    0.935917    0.283778    1.552221    11.00000   -1.50000
H9C   2    1.132253    0.309526    1.696229    11.00000   -1.50000
AFIX   0
H1    2    0.680469    0.506290    0.077985    11.00000    0.15347
H4    2    0.774551    0.327448    1.252440    11.00000    0.05409
H1W   2    0.451377    0.292961    0.294641    11.00000    0.05768
H2W   2    0.545796    0.259762    0.470292    11.00000    0.07445
N1    3    0.877983    0.338932    1.181910    11.00000    0.03575    0.04286 =
         0.03668    0.01138    0.00547    0.00293
O1    4    0.730775    0.487325    0.214108    11.00000    0.05894    0.05413 =
         0.04987    0.02027    0.00080   -0.00233
O2    4    0.414891    0.461594    0.210760    11.00000    0.05032    0.05744 =
         0.05137    0.01769   -0.00436    0.00607
O3    4    1.219479    0.333002    1.199248    11.00000    0.03498    0.05626 =
         0.04991    0.01563    0.00406    0.00227
O4    4    0.552330    0.275283    0.312850    11.00000    0.04088    0.05674 =
         0.04968    0.00518    0.01216    0.00278
HKLF 4
REM  1 in P2(1)/c
REM R1 =  0.0386 for   1448 Fo > 4sig(Fo)  and  0.0500 for all   1819 data
REM    144 parameters refined using      1 restraints
END
WGHT      0.0571      0.1888
REM Highest difference peak  0.165,  deepest hole -0.169,  1-sigma level  0.039
Q1    1   0.8935  0.3757  0.8543  11.00000  0.05    0.17
Q2    1   0.8696  0.3921  0.9763  11.00000  0.05    0.15
Q3    1   1.2197  0.2862  1.6257  11.00000  0.05    0.14
Q4    1   0.6312  0.4104  0.5127  11.00000  0.05    0.13
Q5    1   0.9541  0.2594  1.4533  11.00000  0.05    0.12
Q6    1   0.8963  0.4254  0.8188  11.00000  0.05    0.12
Q7    1   0.6293  0.4295  0.6159  11.00000  0.05    0.12
Q8    1   0.9856  0.3038  1.6599  11.00000  0.05    0.11
Q9    1   0.6477  0.4400  0.4162  11.00000  0.05    0.11
Q10   1   0.8608  0.3534  1.0590  11.00000  0.05    0.11
Q11   1   0.9556  0.4638  0.6600  11.00000  0.05    0.11
Q12   1   0.6771  0.2802  0.1753  11.00000  0.05    0.11
Q13   1   0.7912  0.4219  0.5222  11.00000  0.05    0.11
Q14   1   1.0911  0.4167  1.0538  11.00000  0.05    0.11
Q15   1   0.3771  0.4849  0.0980  11.00000  0.05    0.11
Q16   1   0.3503  0.4157  0.6814  11.00000  0.05    0.11
Q17   1   1.0620  0.3080  1.4217  11.00000  0.05    0.11
Q18   1   0.8712  0.3130  1.6351  11.00000  0.05    0.10
Q19   1   0.6346  0.3030  0.3764  11.00000  0.05    0.10
Q20   1   0.7158  0.3805  0.9571  11.00000  0.05    0.10
;
data_new_global_publ_block
_journal_date_recd_electronic     2013-04-24
_journal_date_accepted     2013-05-03
_journal_name_full     'Acta Crystallographica, Section E'
_journal_year     2013
_journal_volume     69
_journal_issue      6
_journal_page_first     o860
_journal_page_last     o860
_journal_paper_category     QO
_journal_paper_doi     10.1107/S1600536813012087
_journal_coeditor_code     XU5697
_publ_contact_author_name     'Jun-Feng Kou*'
_publ_contact_author_address
;
College of Chemistry and Chemical Engineering,Yunnan Normal University,
Kunming,650500,China
;
_publ_contact_author_email     'kjf416@163.com'
_publ_contact_author_fax     '+86-871-5941088'
_publ_contact_author_phone     '+86-871-5941087'
_publ_section_title
;
Ammonium 2-(3,4-dimethylbenzoyl)benzoate dihydrate
;
loop_
    _publ_author_name
    _publ_author_footnote
    _publ_author_address
    'Zhang, Ming-Hui' .
;
College of Chemistry and Chemical Engineering, Yunnan Normal University,
Kunming 650500,
People's Republic of China
;
    'Yuan, Yue-Lin' .
;
College of Chemistry and Chemical Engineering, Yunnan Normal University,
Kunming 650500,
People's Republic of China
;
    'Kou, Jun-Feng' .
;
College of Chemistry and Chemical Engineering, Yunnan Normal University,
Kunming 650500,
People's Republic of China
;
