# Supplementary material for: Ammonium 2-(3,4-di­methyl­benzo­yl)benzoate dihydrate
Source: Acta Crystallogr Sect E Struct Rep Online. 2013 May 11;69(Pt 6):o860. doi: 10.1107/S1600536813012087 (PMC3684941; doi:10.1107/S1600536813012087)
Supplement: Supplementary file 2 [file e-69-0o860-Isup2.hkl]

# 
# h,k,l, Fc-squared, Fo-squared, sigma(Fo-squared) and status flag 
# 
data_I
_shelx_title ' 1 in P-1' 
_shelx_refln_list_code          4 
_shelx_F_calc_maximum       93.72 
_exptl_crystal_F_000       328.00 
_reflns_d_resolution_high  0.8409 
 
loop_ 
 _symmetry_equiv_pos_as_xyz 
 'x, y, z' 
 '-x, -y, -z' 
 
_cell_length_a     7.5039 
_cell_length_b     7.7458 
_cell_length_c    14.4387 
_cell_angle_alpha  81.630 
_cell_angle_beta   79.154 
_cell_angle_gamma  78.666 
 
_shelx_F_squared_multiplier     1.000 
 
loop_ 
 _refln_index_h 
 _refln_index_k 
 _refln_index_l 
 _refln_F_squared_calc 
 _refln_F_squared_meas 
 _refln_F_squared_sigma 
 _refln_observed_status 
   2   0   0      403.76      396.18      5.14 o 
   3   0   0       21.21       26.78      1.95 o 
   4   0   0       30.77       33.59      2.35 o 
   5   0   0      240.71      254.01     11.23 o 
   6   0   0       10.21        7.81      5.15 o 
   7   0   0      119.77      142.85     10.98 o 
   8   0   0       11.42       18.05      5.29 o 
  -8   1   0        1.33        0.60      4.02 o 
  -7   1   0      157.53      161.97      5.33 o 
  -6   1   0        9.60        8.89      3.29 o 
  -5   1   0       11.59       14.30      2.76 o 
  -4   1   0      135.07      145.53      3.27 o 
  -3   1   0      151.02      136.85      2.94 o 
  -2   1   0      416.70      390.16      3.97 o 
  -1   1   0      691.38      649.97      5.76 o 
   1   1   0       64.34       52.05      1.77 o 
   2   1   0       17.04       21.71      2.56 o 
   3   1   0       27.18       26.77      2.12 o 
   4   1   0       98.30       93.55      5.76 o 
   5   1   0       67.18       67.26      4.18 o 
   6   1   0       14.62       17.44      3.32 o 
   7   1   0       47.41       49.65      6.09 o 
   8   1   0        1.20        2.67      4.70 o 
  -8   2   0        2.97        1.82      6.82 o 
  -7   2   0       13.42       12.54      4.90 o 
  -6   2   0       21.35       26.27      3.57 o 
  -5   2   0        3.03        6.28      3.32 o 
  -4   2   0        3.75        6.60      2.20 o 
  -3   2   0       32.29       36.91      2.19 o 
  -2   2   0       27.55       28.52      2.41 o 
  -1   2   0     1258.02     1175.07     12.39 o 
   0   2   0      108.91      107.44      3.32 o 
   1   2   0     1343.21     1357.44      7.59 o 
   2   2   0      525.44      441.05      4.56 o 
   3   2   0     1496.49     1540.60     15.55 o 
   4   2   0        6.82       11.21      3.19 o 
   5   2   0        4.48        3.60      2.57 o 
   6   2   0        6.75        4.04      3.04 o 
   7   2   0        0.70        0.00      2.80 o 
   8   2   0       19.44       13.03     10.41 o 
  -7   3   0        1.12        0.00      4.61 o 
  -6   3   0       37.87       43.63      4.66 o 
  -5   3   0        0.81        3.29      4.68 o 
  -4   3   0        0.27        0.16      1.95 o 
  -3   3   0      306.45      356.55      4.81 o 
  -2   3   0      102.70      103.87      2.84 o 
  -1   3   0       11.12        7.52      2.75 o 
   0   3   0      235.01      217.49      2.64 o 
   1   3   0       14.98       17.70      4.47 o 
   2   3   0       52.46       65.89      3.04 o 
   3   3   0       26.44       21.94      1.92 o 
   4   3   0       32.70       30.23      3.16 o 
   5   3   0      184.14      183.22      7.57 o 
   6   3   0        0.44        3.27      3.75 o 
   7   3   0       21.67       28.95      7.61 o 
   8   3   0       37.35       40.52     13.65 o 
  -7   4   0        3.67        1.59      4.30 o 
  -6   4   0       16.51        7.87      7.10 o 
  -5   4   0       30.38       26.97      3.72 o 
  -4   4   0       33.69       34.81      3.33 o 
  -3   4   0       55.91       66.66      6.28 o 
  -2   4   0       22.38       28.78      5.17 o 
  -1   4   0       19.96       22.84      3.29 o 
   0   4   0       86.70       90.36      1.65 o 
   1   4   0      628.69      651.88      6.61 o 
   2   4   0      353.38      386.57      4.42 o 
   3   4   0      154.11      167.41      4.31 o 
   4   4   0       17.00       17.39      2.81 o 
   5   4   0        6.19        3.66      2.56 o 
   6   4   0        3.48        0.38      2.27 o 
   7   4   0      162.83      153.08      8.48 o 
   8   4   0       57.07       64.53      4.90 o 
  -6   5   0        4.87        3.11      5.19 o 
  -5   5   0       33.49       33.11      5.14 o 
  -4   5   0       27.21       18.13      4.33 o 
  -3   5   0       87.49       86.84      5.07 o 
  -2   5   0       20.31       21.29      3.96 o 
  -1   5   0      242.27      256.34      3.00 o 
   0   5   0      602.20      633.96      5.40 o 
   1   5   0       19.95       20.05      5.74 o 
   2   5   0        1.50        0.38      1.59 o 
   3   5   0       44.45       44.82      3.01 o 
   4   5   0       96.81       91.45      2.87 o 
   5   5   0        3.09        1.64      2.64 o 
   6   5   0       28.80       25.36      3.31 o 
   7   5   0       97.08       93.22      4.32 o 
   8   5   0       24.01       16.21     11.71 o 
  -5   6   0        1.76        3.49      4.84 o 
  -4   6   0       14.27        0.00      6.85 o 
  -3   6   0      196.76      202.23      6.99 o 
  -2   6   0        4.28        2.63      2.85 o 
  -1   6   0        5.17        4.92      1.60 o 
   0   6   0        6.01        6.24      0.89 o 
   1   6   0      144.13      147.06      6.15 o 
   2   6   0        0.15        0.00      1.18 o 
   3   6   0       10.80       10.55      2.01 o 
   4   6   0        5.36        5.81      2.44 o 
   5   6   0        0.86        0.00      2.51 o 
   6   6   0        2.75        0.97      3.35 o 
   7   6   0        5.16        6.33      3.50 o 
  -4   7   0        3.11        0.94      4.77 o 
  -3   7   0        0.12        1.00      1.37 o 
  -2   7   0        0.05        0.00      1.30 o 
  -1   7   0       84.07       78.23      4.55 o 
   0   7   0       90.11       91.94      7.39 o 
   1   7   0       13.25       21.02      5.34 o 
   2   7   0       28.11       27.91      5.54 o 
   3   7   0       18.45       18.33      2.30 o 
   4   7   0       16.04       13.11      2.43 o 
   5   7   0        2.14        2.63      2.99 o 
   6   7   0       61.37       64.02      4.06 o 
  -2   8   0        0.14        0.00      5.37 o 
  -1   8   0       19.10        6.59      8.98 o 
   0   8   0       42.51       37.97     23.09 o 
   1   8   0       11.04       11.28      9.30 o 
   2   8   0        0.65        1.24      5.27 o 
   3   8   0        2.06        0.00      2.42 o 
   4   8   0        9.54        3.02      2.91 o 
   5   8   0        0.57        2.46      3.59 o 
   1   9   0        1.92        0.05      3.67 o 
   2   9   0        1.57       11.25     10.58 o 
  -1  -9   1        4.59        1.41      6.28 o 
  -5  -8   1        1.46        1.42      2.76 o 
  -4  -8   1        0.00        0.00      2.93 o 
  -3  -8   1        7.87        4.40      3.90 o 
  -2  -8   1        0.00        1.98      5.68 o 
  -1  -8   1        0.00        0.00      5.78 o 
   0  -8   1        6.27        2.08      4.05 o 
   1  -8   1       13.03        0.00      3.83 o 
   2  -8   1        4.72        1.25      4.08 o 
  -6  -7   1        7.87        6.27      3.20 o 
  -5  -7   1       11.92        8.85      3.22 o 
  -4  -7   1        2.26        2.36      2.18 o 
  -3  -7   1        8.84        9.80      2.75 o 
  -2  -7   1       14.72       18.74      5.61 o 
  -1  -7   1        0.61        5.71      5.17 o 
   0  -7   1        0.01        0.00      7.86 o 
   1  -7   1       18.09       15.84      4.01 o 
   2  -7   1        0.31        0.00      3.49 o 
   3  -7   1        2.89        0.99      0.66 o 
   4  -7   1       14.03        0.00      4.77 o 
  -7  -6   1        0.31        2.87      3.98 o 
  -6  -6   1       12.78        9.05      3.32 o 
  -5  -6   1       83.47       92.08      3.74 o 
  -4  -6   1       56.52       54.37      2.97 o 
  -3  -6   1      678.28      697.10      6.68 o 
  -2  -6   1        6.79        9.93      3.35 o 
  -1  -6   1      140.40      141.85      6.62 o 
   0  -6   1      214.30      214.29      7.59 o 
   1  -6   1        1.15        2.55      3.09 o 
   2  -6   1        8.11        9.43      1.14 o 
   3  -6   1       56.95       64.07      8.73 o 
   4  -6   1      219.15      199.58      7.56 o 
   5  -6   1       21.69       15.04      8.63 o 
  -7  -5   1       30.60       14.90      7.24 o 
  -6  -5   1      105.13       96.33      4.07 o 
  -5  -5   1       62.74       55.50      3.04 o 
  -4  -5   1        1.01        2.24      2.11 o 
  -3  -5   1      131.54      133.46      5.48 o 
  -2  -5   1       33.30       29.14      5.90 o 
  -1  -5   1        0.15        1.13      1.19 o 
   0  -5   1       93.21       86.57      7.56 o 
   1  -5   1      115.66      120.12      2.64 o 
   2  -5   1       98.37       95.91      5.04 o 
   3  -5   1        0.07        0.40      5.37 o 
   4  -5   1       55.07       57.73      5.10 o 
   5  -5   1        2.90        0.00      4.26 o 
   6  -5   1        0.33        0.00      5.34 o 
  -7  -4   1       63.51       68.96     12.75 o 
  -6  -4   1        9.14       19.30      3.53 o 
  -5  -4   1        5.83        2.58      3.12 o 
  -4  -4   1       30.25       29.54      2.56 o 
  -3  -4   1       43.82       51.05      2.26 o 
  -2  -4   1      687.29      669.66      5.15 o 
  -1  -4   1       47.09       56.38      3.31 o 
   0  -4   1      140.63      137.48      4.94 o 
   1  -4   1       10.89        9.81      1.06 o 
   2  -4   1      240.96      256.20      6.01 o 
   3  -4   1       35.99       29.55      3.86 o 
   4  -4   1       76.17       76.42      3.77 o 
   5  -4   1       81.33       85.18      4.45 o 
   6  -4   1        7.71        6.10      4.91 o 
   7  -4   1        3.67        7.16      4.62 o 
  -8  -3   1       30.48       25.27     16.76 o 
  -7  -3   1       61.81       62.34      5.20 o 
  -6  -3   1      113.36       92.49      6.03 o 
  -5  -3   1       88.77       82.95      3.80 o 
  -4  -3   1        0.95        2.25      2.39 o 
  -3  -3   1       24.66       28.01      2.96 o 
  -2  -3   1      921.07      907.02      9.17 o 
  -1  -3   1       62.66       67.81      2.64 o 
   0  -3   1       39.26       42.35      3.53 o 
   1  -3   1      190.21      209.18      5.00 o 
   2  -3   1      189.59      179.53      4.77 o 
   3  -3   1      346.76      333.51      6.09 o 
   4  -3   1        0.40        1.60      2.99 o 
   5  -3   1       28.98       29.51      5.09 o 
   6  -3   1       14.74       12.26      3.67 o 
   7  -3   1        7.38       12.35      4.29 o 
  -8  -2   1       63.57       65.87      5.42 o 
  -7  -2   1        4.91        1.50      3.79 o 
  -6  -2   1        1.26        3.33      3.65 o 
  -5  -2   1      126.01      138.26      6.05 o 
  -4  -2   1       23.22       26.76      2.79 o 
  -3  -2   1        1.95        2.34      2.40 o 
  -2  -2   1      333.30      319.35      6.21 o 
  -1  -2   1        0.61        3.85      2.28 o 
   0  -2   1       17.48       24.95      4.94 o 
   1  -2   1       40.34       33.88      3.12 o 
   2  -2   1     1051.50     1094.71      8.69 o 
   3  -2   1       44.94       38.31      2.63 o 
   4  -2   1      275.20      307.77      6.83 o 
   5  -2   1       49.51       50.11      3.71 o 
   6  -2   1      113.52      120.90      7.27 o 
   7  -2   1       94.86      116.62     15.26 o 
   8  -2   1        2.82        5.82      4.58 o 
  -8  -1   1        0.14        0.00      6.41 o 
  -7  -1   1       10.29       15.15      6.06 o 
  -6  -1   1       51.97       48.06      4.42 o 
  -5  -1   1        2.89        5.24      3.16 o 
  -4  -1   1       21.19       20.68      2.86 o 
  -3  -1   1      108.10      124.99      3.43 o 
  -2  -1   1      144.55      141.72      2.92 o 
  -1  -1   1      808.62      757.08      8.14 o 
   0  -1   1     5128.23     5008.34     28.30 o 
   1  -1   1     2932.27     2774.72     30.61 o 
   2  -1   1      337.22      320.33      3.99 o 
   3  -1   1      602.63      602.77      5.52 o 
   4  -1   1      123.44      131.67      2.96 o 
   5  -1   1       39.42       41.92      3.56 o 
   6  -1   1       72.20       80.53      9.64 o 
   7  -1   1        0.47        0.99      3.35 o 
   8  -1   1        6.54        3.37      5.08 o 
  -8   0   1        4.87        1.27      4.87 o 
  -7   0   1      141.02      142.60      5.77 o 
  -6   0   1      412.70      432.72      6.61 o 
  -5   0   1       19.67       18.80      3.36 o 
  -4   0   1        5.71        7.17      2.18 o 
  -3   0   1       16.83       12.73      1.96 o 
  -2   0   1      473.04      436.11      4.93 o 
  -1   0   1      850.84      751.87      5.14 o 
   2   0   1       60.56       70.81      6.30 o 
   3   0   1      194.82      183.70      3.24 o 
   4   0   1       68.87       68.70      2.83 o 
   5   0   1      205.43      206.93      4.68 o 
   6   0   1        8.62       11.61      3.12 o 
   7   0   1       65.41       68.17      9.25 o 
   8   0   1       12.44       11.87      4.27 o 
  -8   1   1       15.87       17.22      4.77 o 
  -7   1   1        4.63        8.08      3.82 o 
  -6   1   1       99.88      103.48      4.95 o 
  -5   1   1        5.51        4.06      3.29 o 
  -4   1   1      369.24      346.73      6.50 o 
  -3   1   1      258.78      256.77      3.50 o 
  -2   1   1      461.24      387.78      9.99 o 
  -1   1   1     1488.58     1372.63      8.87 o 
   1   1   1       34.77       27.20      0.90 o 
   2   1   1      977.56      910.73      7.26 o 
   3   1   1      932.01      901.60      7.47 o 
   4   1   1      253.04      265.05      4.87 o 
   5   1   1       37.91       48.63      6.01 o 
   6   1   1      138.85      137.23      5.17 o 
   7   1   1       46.88       55.32      3.82 o 
   8   1   1       23.33       23.88      4.81 o 
  -8   2   1       12.95       17.94      5.17 o 
  -7   2   1       61.80       73.73      5.47 o 
  -6   2   1       12.54       14.34      4.26 o 
  -5   2   1       27.10       31.08      3.15 o 
  -4   2   1       96.59      100.78      3.60 o 
  -3   2   1        4.80        6.78      1.92 o 
  -2   2   1      338.79      305.91      3.68 o 
  -1   2   1       20.51       17.99      1.69 o 
   0   2   1      774.55      746.93      8.19 o 
   1   2   1      236.85      227.65      2.22 o 
   2   2   1      229.56      187.36      2.31 o 
   3   2   1     1279.32     1295.75     12.71 o 
   4   2   1      401.14      428.48      4.85 o 
   5   2   1       24.60       21.86      2.72 o 
   6   2   1       11.54       10.12      4.88 o 
   7   2   1        2.06        0.00      3.62 o 
   8   2   1        1.81        1.01      3.37 o 
  -7   3   1       31.57       35.43     24.72 o 
  -6   3   1       30.67       33.30      5.83 o 
  -5   3   1       11.38       11.61      3.13 o 
  -4   3   1       34.21       44.73      3.93 o 
  -3   3   1      224.97      260.55      4.07 o 
  -2   3   1        0.59        0.38      1.62 o 
  -1   3   1      487.50      545.27      9.03 o 
   0   3   1     1613.02     1576.65     10.82 o 
   1   3   1       15.04       15.86      1.10 o 
   2   3   1     1715.67     1755.72     10.21 o 
   3   3   1      194.89      204.63      2.71 o 
   4   3   1        0.06        0.00      1.64 o 
   5   3   1      235.84      225.85      3.98 o 
   6   3   1       33.76       31.81      2.80 o 
   7   3   1       45.84       45.48      5.31 o 
   8   3   1       15.39        4.73      4.20 o 
  -7   4   1       28.97       14.22     13.58 o 
  -6   4   1       23.09       10.61      9.17 o 
  -5   4   1        2.87        3.08      3.14 o 
  -4   4   1        1.80        0.33      2.50 o 
  -3   4   1       11.22       13.02      2.62 o 
  -2   4   1        0.06        0.00      2.69 o 
  -1   4   1        2.44        2.49      2.59 o 
   0   4   1        3.72        0.00      1.03 o 
   1   4   1      918.51     1032.69      9.96 o 
   2   4   1        5.27        5.95      1.83 o 
   3   4   1       27.56       33.04      1.86 o 
   4   4   1        3.06        1.95      1.81 o 
   5   4   1        4.29        3.75      2.47 o 
   6   4   1       19.17       23.13      3.10 o 
   7   4   1       11.43        8.54      2.77 o 
   8   4   1        1.27        0.83      2.79 o 
  -6   5   1        7.26        0.98      3.92 o 
  -5   5   1        1.56        0.67      3.27 o 
  -4   5   1        4.51        4.94      3.93 o 
  -3   5   1      122.47      109.91      5.24 o 
  -2   5   1        7.44        4.60      3.39 o 
  -1   5   1       27.77       29.94      1.60 o 
   0   5   1      152.62      163.68      5.17 o 
   1   5   1       58.26       59.10      2.05 o 
   2   5   1       67.29       57.07      2.26 o 
   3   5   1       94.62       99.31      2.50 o 
   4   5   1       45.93       46.13      2.78 o 
   5   5   1       17.43       12.54      3.22 o 
   6   5   1       39.93       44.35      2.97 o 
   7   5   1       14.51        8.31      2.93 o 
   8   5   1       20.47       18.63      6.75 o 
  -5   6   1        3.44        7.46      5.00 o 
  -4   6   1        3.12        1.98      4.26 o 
  -3   6   1        6.72        8.03      6.88 o 
  -2   6   1        0.61        2.13      1.53 o 
  -1   6   1      595.60      592.40      7.40 o 
   0   6   1      138.21      137.36      2.31 o 
   1   6   1       10.96       12.28      1.60 o 
   2   6   1       10.92        7.64      3.66 o 
   3   6   1       88.20       85.48      3.24 o 
   4   6   1       23.73       27.03      2.72 o 
   5   6   1       57.42       64.17      3.75 o 
   6   6   1       17.09       16.91      3.23 o 
   7   6   1        0.01        0.00      4.19 o 
  -4   7   1        0.10        0.00      4.47 o 
  -3   7   1       14.43       16.69      9.32 o 
  -2   7   1        5.02        2.47      1.54 o 
  -1   7   1      100.26       98.66      3.56 o 
   0   7   1      361.84      379.05      4.46 o 
   1   7   1        5.98        3.19      4.47 o 
   2   7   1       35.49       38.79      5.27 o 
   3   7   1      277.92      297.09      4.16 o 
   4   7   1       23.79       19.52      3.35 o 
   5   7   1        8.11        6.42      2.61 o 
   6   7   1       13.56       12.82      3.93 o 
  -2   8   1        4.63        0.27      3.42 o 
  -1   8   1        3.56        0.62      1.13 o 
   0   8   1       46.74       51.29      4.54 o 
   1   8   1       47.49       61.66      6.48 o 
   2   8   1        8.69        0.00      4.30 o 
   3   8   1        1.91        0.00      1.80 o 
   4   8   1        0.76        1.20      3.04 o 
   5   8   1        0.10        0.00      2.59 o 
   0   9   1        0.02       17.00      5.44 o 
   1   9   1        0.75        3.62      5.02 o 
   2   9   1        0.51        6.21      6.08 o 
   3   9   1        0.40        2.89      5.61 o 
  -4  -8   2       12.79        3.23      4.05 o 
  -3  -8   2        0.50        0.81      2.28 o 
  -2  -8   2       11.20        8.46      9.84 o 
  -1  -8   2       48.15       44.80      7.32 o 
   0  -8   2        5.88        0.00      4.93 o 
   1  -8   2       53.45       58.07     36.81 o 
   2  -8   2       11.93        0.00      3.57 o 
  -6  -7   2       25.51       17.51      7.31 o 
  -3  -7   2       20.43       22.82      4.98 o 
  -2  -7   2       74.82       79.11      4.97 o 
  -1  -7   2        8.27        8.33      5.64 o 
   0  -7   2        0.47        2.42      5.31 o 
   1  -7   2        6.94        2.74      4.37 o 
   2  -7   2        1.28        0.00      3.88 o 
   3  -7   2        0.65        0.00      3.11 o 
  -7  -6   2        0.01        1.15      3.07 o 
  -6  -6   2       40.27       25.84      8.26 o 
  -5  -6   2        5.30        4.28      3.48 o 
  -4  -6   2        2.40        3.11      2.54 o 
  -3  -6   2      388.24      407.53      5.03 o 
  -2  -6   2       89.07      107.93      5.68 o 
  -1  -6   2      164.46      167.61     10.34 o 
   0  -6   2      217.62      213.51     11.12 o 
   1  -6   2       20.90       21.71      4.56 o 
   2  -6   2       55.52       49.74      4.70 o 
   3  -6   2        0.00        0.00      1.31 o 
   4  -6   2       10.17        1.75      2.52 o 
   5  -6   2        2.19        2.64      2.96 o 
  -7  -5   2        1.94        3.21      3.41 o 
  -6  -5   2        1.34        0.00      2.79 o 
  -5  -5   2       72.74       68.90      3.13 o 
  -4  -5   2       22.97       25.98      2.49 o 
  -3  -5   2        0.14        0.00      1.80 o 
  -2  -5   2       27.27       30.03      3.25 o 
  -1  -5   2       36.47       38.22      1.92 o 
   0  -5   2        0.01        2.99      3.96 o 
   1  -5   2        0.11        1.92      2.72 o 
   2  -5   2        2.44        2.12      0.56 o 
   3  -5   2        0.09        0.00      1.18 o 
   4  -5   2       95.89       91.88      5.68 o 
   5  -5   2        3.96        5.10      4.63 o 
   6  -5   2        0.48        1.30      5.10 o 
  -8  -4   2        1.03        0.00      4.97 o 
  -7  -4   2       18.77       10.17      9.29 o 
  -6  -4   2        0.00        0.00      3.30 o 
  -5  -4   2       43.36       41.39      3.91 o 
  -4  -4   2       50.20       55.03      6.28 o 
  -3  -4   2       31.49       27.32      3.58 o 
  -2  -4   2       73.86       67.07      2.68 o 
  -1  -4   2       15.12       18.98      1.68 o 
   0  -4   2      500.81      544.30      9.03 o 
   1  -4   2       45.72       47.54      2.87 o 
   2  -4   2        0.56        4.06      3.29 o 
   3  -4   2        2.03        2.38      3.36 o 
   4  -4   2        0.06        0.00      3.66 o 
   5  -4   2        3.93        0.69      3.04 o 
   6  -4   2        0.14        1.45      3.60 o 
   7  -4   2        9.92        8.80      3.37 o 
  -8  -3   2       21.46       10.68      9.30 o 
  -7  -3   2        0.12        1.18      4.06 o 
  -6  -3   2       10.90       10.13      4.09 o 
  -5  -3   2       82.75       84.81      4.76 o 
  -4  -3   2      107.56      112.78      9.24 o 
  -3  -3   2        4.43        8.03      2.94 o 
  -2  -3   2       81.77       74.24      7.00 o 
  -1  -3   2       86.57       78.10      4.84 o 
   0  -3   2       69.81       60.48      5.81 o 
   1  -3   2      352.44      373.90      3.06 o 
   2  -3   2     1168.14     1275.98     16.42 o 
   3  -3   2        0.15        0.27      1.94 o 
   4  -3   2       42.43       43.52      3.04 o 
   5  -3   2        7.78        4.19      4.43 o 
   6  -3   2      225.01      243.06     10.12 o 
   7  -3   2        2.82        7.07      4.74 o 
  -8  -2   2        4.93        3.84      5.01 o 
  -7  -2   2        0.75        1.77      4.26 o 
  -6  -2   2        5.62        9.49      4.23 o 
  -5  -2   2       60.11       53.94      5.26 o 
  -4  -2   2      155.49      151.16      4.34 o 
  -3  -2   2      716.87      733.85      6.96 o 
  -2  -2   2     4178.88     4137.81     45.20 o 
  -1  -2   2      728.21      640.26     22.65 o 
   0  -2   2     1453.43     1390.54     24.40 o 
   1  -2   2      347.01      308.99     10.58 o 
   2  -2   2      334.64      356.85      4.55 o 
   3  -2   2        7.26        5.69      2.28 o 
   4  -2   2       88.45       84.39      4.63 o 
   5  -2   2       15.80       16.11      3.30 o 
   6  -2   2       24.91       30.76      3.53 o 
   7  -2   2       70.37       78.58      4.73 o 
   8  -2   2       11.63        6.96      3.48 o 
  -8  -1   2        0.92        0.00      3.65 o 
  -7  -1   2        0.98        0.00      3.32 o 
  -6  -1   2      396.02      396.33      6.49 o 
  -5  -1   2      200.34      204.16      4.55 o 
  -4  -1   2      389.84      394.41      5.04 o 
  -3  -1   2      173.30      163.98      3.28 o 
  -2  -1   2       30.72       28.85      4.08 o 
  -1  -1   2      708.74      640.60     15.31 o 
   0  -1   2      990.49      903.99      6.77 o 
   1  -1   2      229.31      239.30      6.41 o 
   2  -1   2       48.46       42.69      1.91 o 
   3  -1   2      516.04      498.42      7.52 o 
   4  -1   2       18.17       21.73      3.36 o 
   5  -1   2      255.76      258.28      6.23 o 
   6  -1   2      102.17      113.22      4.70 o 
   7  -1   2      143.32      165.57      5.98 o 
   8  -1   2        3.30        1.45      3.11 o 
  -8   0   2        8.58        3.97      4.84 o 
  -7   0   2        9.34       11.70      3.87 o 
  -6   0   2      424.86      425.90      7.41 o 
  -5   0   2        0.61        0.00      2.61 o 
  -4   0   2      486.37      497.29      5.59 o 
  -3   0   2      101.98      105.96      2.76 o 
  -2   0   2     1102.95     1082.28      7.99 o 
  -1   0   2     1052.54      892.44      6.93 o 
   2   0   2      737.58      691.50      4.66 o 
   3   0   2     2109.08     2105.07     14.10 o 
   4   0   2        8.26        9.64      1.81 o 
   5   0   2       19.01       21.78      2.80 o 
   6   0   2        0.13        0.15      2.95 o 
   7   0   2      107.45      118.06      9.35 o 
   8   0   2       25.02       16.74      7.65 o 
  -8   1   2        2.58        1.66      5.28 o 
  -7   1   2        3.93        7.59      3.99 o 
  -6   1   2       25.80       37.45      3.73 o 
  -5   1   2        8.80        8.69      2.90 o 
  -4   1   2        4.07        0.56      2.43 o 
  -3   1   2      322.34      355.74      4.15 o 
  -2   1   2      426.56      381.35      3.88 o 
  -1   1   2      859.60      867.49      6.17 o 
   0   1   2        0.58        0.40      0.67 o 
   1   1   2      737.03      679.79      7.61 o 
   2   1   2        1.05        2.20      1.02 o 
   3   1   2     2520.98     2580.45     13.97 o 
   4   1   2      484.58      531.33      7.57 o 
   5   1   2      114.04      134.33      3.88 o 
   6   1   2       87.26       85.20      3.49 o 
   7   1   2       99.81      105.28      5.52 o 
   8   1   2       13.28       13.14      5.25 o 
  -7   2   2       94.29      114.43     14.00 o 
  -6   2   2        4.64        5.47      3.32 o 
  -5   2   2       37.52       43.18      3.54 o 
  -4   2   2       71.60       74.87      3.05 o 
  -3   2   2     1365.07     1451.67     10.98 o 
  -2   2   2      600.34      528.30      6.16 o 
  -1   2   2     1737.79     1647.73     11.35 o 
   0   2   2       79.58       73.98      2.35 o 
   1   2   2     1160.39     1015.24      6.92 o 
   2   2   2       41.01       32.04      2.32 o 
   3   2   2       12.63       15.25      1.67 o 
   4   2   2      758.97      806.21      6.42 o 
   5   2   2       35.58       40.38      2.56 o 
   6   2   2       27.36       22.33      2.62 o 
   7   2   2        9.64       14.29      3.01 o 
   8   2   2       21.38       20.57      7.26 o 
  -7   3   2       75.29       85.57      8.71 o 
  -6   3   2        4.35        6.86      3.59 o 
  -5   3   2        2.85        2.75      2.92 o 
  -4   3   2        0.72        2.65      2.94 o 
  -3   3   2       71.15       78.08      3.07 o 
  -2   3   2      403.09      402.60      5.06 o 
  -1   3   2      141.66      153.20      3.69 o 
   0   3   2        1.76        0.00      1.06 o 
   1   3   2      207.73      201.56      2.18 o 
   2   3   2        9.95        6.67      1.18 o 
   3   3   2       68.00       55.21      2.08 o 
   4   3   2      476.26      441.01      4.40 o 
   5   3   2       50.20       57.75      2.51 o 
   6   3   2       88.10       87.61      4.24 o 
   7   3   2      104.48       95.97      5.81 o 
   8   3   2        0.18        0.00      2.59 o 
  -6   4   2       68.25       67.93      4.77 o 
  -5   4   2       82.64       81.92      4.13 o 
  -4   4   2       33.39       34.02      3.92 o 
  -3   4   2        7.84        9.00      2.81 o 
  -2   4   2        9.63       12.93      2.89 o 
  -1   4   2        0.12        0.00      2.22 o 
   0   4   2        0.04        1.80      1.37 o 
   1   4   2     1728.91     1909.11     10.68 o 
   2   4   2       28.58       27.62      1.40 o 
   3   4   2       33.21       32.40      2.23 o 
   4   4   2       33.71       38.13      2.99 o 
   5   4   2       68.64       76.25      4.49 o 
   6   4   2      344.82      339.39      5.48 o 
   7   4   2       43.88       37.50      3.28 o 
   8   4   2        0.38        0.00      3.59 o 
  -6   5   2        5.76        5.15      6.74 o 
  -5   5   2        5.23        7.48      3.68 o 
  -4   5   2        8.90        5.87      3.08 o 
  -3   5   2       12.74       15.35      6.21 o 
  -2   5   2       15.41       14.74      3.46 o 
  -1   5   2       41.23       39.69      2.44 o 
   0   5   2       14.57       15.38      1.54 o 
   1   5   2       83.74       79.74      2.62 o 
   2   5   2      290.95      274.70      2.83 o 
   3   5   2       20.00       19.93      1.89 o 
   4   5   2      559.11      554.68      5.70 o 
   5   5   2       35.05       38.11      2.66 o 
   6   5   2       46.88       51.83      4.51 o 
   7   5   2        0.15        3.40      2.63 o 
   8   5   2        2.18        0.00      3.81 o 
  -5   6   2       17.36       15.51      5.41 o 
  -4   6   2        2.55        5.47      6.55 o 
  -3   6   2      158.74      166.60      6.18 o 
  -2   6   2        0.01        1.48      5.68 o 
  -1   6   2      171.97      188.59      3.96 o 
   0   6   2      177.21      170.12      2.90 o 
   1   6   2       13.93       11.74      1.78 o 
   2   6   2        8.71        5.80      2.70 o 
   3   6   2       87.62       92.68      2.95 o 
   4   6   2      570.17      570.06      6.11 o 
   5   6   2       42.79       38.84      3.09 o 
   6   6   2        0.45        0.77      3.83 o 
   7   6   2        3.37        3.59      3.06 o 
  -4   7   2        3.89        1.81      7.39 o 
  -2   7   2        6.42        4.00      1.92 o 
  -1   7   2       10.64        8.37      1.67 o 
   0   7   2       21.59       25.58      1.80 o 
   1   7   2        1.86        0.00      2.26 o 
   2   7   2        3.24        0.00      3.29 o 
   3   7   2       90.67       91.09      3.37 o 
   4   7   2       25.76       24.46      2.94 o 
   5   7   2       51.16       52.21      3.33 o 
   6   7   2       12.22       10.73      2.85 o 
  -2   8   2        3.38        0.58      1.67 o 
  -1   8   2        2.93        3.07      2.47 o 
   0   8   2       26.48       29.36      6.59 o 
   1   8   2        9.86        4.66      4.58 o 
   2   8   2        7.52        0.00      3.63 o 
   3   8   2        2.96        0.00      3.66 o 
   4   8   2       46.92       47.24      3.02 o 
   5   8   2       14.72        6.88      3.68 o 
   0   9   2        1.17        7.06      4.37 o 
   1   9   2       15.62       32.86      6.73 o 
   2   9   2        5.07        0.00      4.23 o 
   3   9   2        0.29        3.32      5.34 o 
  -4  -8   3        2.14        2.73      3.53 o 
  -3  -8   3        5.81        0.07      3.76 o 
  -1  -8   3        0.82        0.13      5.47 o 
   0  -8   3        0.25        1.11      6.08 o 
   1  -8   3        0.57        0.07      4.41 o 
   2  -8   3        1.35        0.00      6.89 o 
  -5  -7   3        0.01        1.39      3.20 o 
  -4  -7   3        2.46        1.07      2.79 o 
  -3  -7   3        0.59        0.95      2.06 o 
  -2  -7   3      153.57      146.53     11.43 o 
  -1  -7   3      292.58      314.93      9.91 o 
   0  -7   3       88.56       97.66      7.46 o 
   1  -7   3        4.67        0.95      4.60 o 
   2  -7   3        8.14        4.24      4.95 o 
   3  -7   3       14.29        0.00      4.64 o 
   4  -7   3        9.99        0.00      4.27 o 
  -6  -6   3        3.66        5.27      5.11 o 
  -5  -6   3        0.01        0.00      2.57 o 
  -4  -6   3        0.40        0.97      3.34 o 
  -3  -6   3       29.47       31.72      2.85 o 
  -2  -6   3      109.83      120.25      3.97 o 
  -1  -6   3       33.64       40.57      5.88 o 
   0  -6   3      195.25      197.53      7.79 o 
   1  -6   3       18.93       24.19      4.02 o 
   2  -6   3       30.70       34.37      4.13 o 
   3  -6   3        1.78        2.51      4.53 o 
   5  -6   3        0.00        0.00      2.94 o 
  -7  -5   3        1.22        0.00      2.99 o 
  -6  -5   3       63.00       70.69      9.72 o 
  -5  -5   3       35.68       36.50      4.16 o 
  -4  -5   3        0.19        0.00      3.27 o 
  -3  -5   3       27.94       28.70      3.69 o 
  -2  -5   3      354.62      362.17      6.05 o 
  -1  -5   3       98.11       94.99      1.65 o 
   0  -5   3       54.46       54.23      8.03 o 
   1  -5   3        0.58        0.97      6.25 o 
   2  -5   3       36.40       39.98      3.64 o 
   3  -5   3        0.00        0.00      1.50 o 
   4  -5   3        1.55        0.75      2.23 o 
   5  -5   3        3.95        8.86      2.31 o 
   6  -5   3        0.12        1.04      2.60 o 
  -7  -4   3        0.28        0.00      3.85 o 
  -6  -4   3       39.13       36.71      6.63 o 
  -5  -4   3       29.60       25.04      3.89 o 
  -4  -4   3      254.34      259.19      5.35 o 
  -3  -4   3      139.85      135.43      4.92 o 
  -2  -4   3        5.87        7.26      4.09 o 
  -1  -4   3      113.70      118.90      2.13 o 
   0  -4   3      131.06      127.85      5.31 o 
   1  -4   3      159.28      147.96      5.17 o 
   2  -4   3        1.39        1.51      1.19 o 
   3  -4   3       25.85       29.11      2.45 o 
   4  -4   3        3.49        2.84      1.96 o 
   5  -4   3       28.72       25.19      2.65 o 
   6  -4   3        9.46       10.92      2.70 o 
   7  -4   3        1.45        2.62      3.51 o 
  -8  -3   3       10.67        4.00      4.94 o 
  -7  -3   3       18.59       16.23      4.89 o 
  -6  -3   3        1.86        4.36      3.47 o 
  -5  -3   3       46.05       43.47      4.65 o 
  -4  -3   3        0.16        0.27      3.08 o 
  -3  -3   3      933.27      915.95     17.45 o 
  -2  -3   3      278.14      307.14      6.41 o 
  -1  -3   3       36.92       34.61      3.02 o 
   0  -3   3        1.10        0.19      1.97 o 
   1  -3   3       52.33       45.94      3.79 o 
   2  -3   3        4.31        8.62      1.42 o 
   3  -3   3       19.49       22.07      2.75 o 
   4  -3   3       19.47       23.59      3.30 o 
   5  -3   3       22.91       25.21      2.53 o 
   6  -3   3        2.68        5.85      2.47 o 
   7  -3   3       57.03       60.12      8.01 o 
  -8  -2   3       31.23       21.09     19.01 o 
  -7  -2   3        1.18        2.59      3.62 o 
  -6  -2   3       33.58       29.76      4.13 o 
  -5  -2   3      201.64      188.94      6.46 o 
  -4  -2   3       41.76       37.13      3.69 o 
  -3  -2   3        5.93        8.10      2.41 o 
  -2  -2   3     2435.00     2365.27     51.57 o 
  -1  -2   3        0.07        1.11      1.85 o 
   0  -2   3      281.26      270.00      5.16 o 
   1  -2   3      220.29      178.55     28.48 o 
   2  -2   3      145.51      134.88      2.95 o 
   3  -2   3       18.30       21.09      1.58 o 
   4  -2   3        1.16        0.85      1.60 o 
   5  -2   3       93.48       86.61      6.48 o 
   6  -2   3      145.22      149.31      3.94 o 
   7  -2   3        5.63        4.28      3.47 o 
   8  -2   3        1.03        0.64      3.39 o 
  -8  -1   3        0.23        0.95      4.90 o 
  -7  -1   3        2.26        5.51      4.69 o 
  -6  -1   3       14.17       10.94      4.14 o 
  -5  -1   3        0.12        1.91      4.73 o 
  -4  -1   3      349.11      328.76      4.90 o 
  -3  -1   3       43.39       40.47      4.10 o 
  -2  -1   3       43.48       39.19      2.30 o 
  -1  -1   3     1115.05     1015.84     19.33 o 
   0  -1   3      659.05      620.96      6.00 o 
   1  -1   3     6064.86     6037.80     33.92 o 
   2  -1   3      642.60      568.40      8.59 o 
   3  -1   3        6.16        4.24      1.65 o 
   4  -1   3       29.37       26.59      2.44 o 
   5  -1   3      160.47      161.63      3.81 o 
   6  -1   3      209.77      214.19      4.82 o 
   7  -1   3       24.29       21.23      3.35 o 
   8  -1   3       70.25       70.67      8.55 o 
  -8   0   3       13.46       14.93      4.77 o 
  -7   0   3       56.21       58.43      5.09 o 
  -6   0   3      169.18      179.77      7.10 o 
  -5   0   3        0.42        2.53      3.55 o 
  -4   0   3      251.31      259.60      5.92 o 
  -3   0   3       21.91       35.13      5.71 o 
  -2   0   3      240.07      245.53      3.31 o 
  -1   0   3     7794.37     7583.02     43.31 o 
   0   0   3       90.29       76.82     15.21 o 
   1   0   3     6652.88     6704.58     30.98 o 
   2   0   3        5.76        7.96      1.09 o 
   3   0   3        1.29        1.48      1.29 o 
   4   0   3      372.30      397.01      3.69 o 
   5   0   3       38.37       39.69      2.14 o 
   6   0   3       37.42       37.17      3.07 o 
   7   0   3        3.99        7.96      3.21 o 
   8   0   3        0.02        0.00      3.14 o 
  -8   1   3        0.85        1.31      4.44 o 
  -7   1   3        3.06        5.96      5.02 o 
  -6   1   3       20.13       20.64      4.17 o 
  -5   1   3        0.01        0.00      3.12 o 
  -4   1   3       88.44       96.89      3.59 o 
  -3   1   3      232.13      239.81      4.10 o 
  -2   1   3        0.05        0.52      1.54 o 
  -1   1   3     5260.26     5096.03     28.91 o 
   0   1   3     2405.58     2409.27     18.47 o 
   1   1   3      380.83      361.56      4.92 o 
   2   1   3      125.15      131.93      1.70 o 
   3   1   3      473.19      506.81      3.98 o 
   4   1   3      173.00      186.68      2.80 o 
   5   1   3       47.26       55.50      2.38 o 
   6   1   3        6.21        4.06      3.48 o 
   7   1   3        6.82        6.94      2.80 o 
   8   1   3       16.82       21.30      3.63 o 
  -7   2   3        0.58        0.00      3.82 o 
  -6   2   3        1.04        0.00      3.74 o 
  -5   2   3        0.45        0.00      4.34 o 
  -4   2   3       67.77       72.60      3.07 o 
  -3   2   3       20.62       27.07      2.57 o 
  -2   2   3      408.76      408.36      4.57 o 
  -1   2   3      858.28      823.08     13.10 o 
   0   2   3      221.35      197.63      2.96 o 
   1   2   3      181.42      156.55      2.29 o 
   2   2   3      168.70      167.00      3.35 o 
   3   2   3       76.58       90.34      2.30 o 
   4   2   3      185.45      192.61      3.24 o 
   5   2   3       37.04       37.86      2.14 o 
   6   2   3       11.59       10.44      2.31 o 
   7   2   3       53.16       59.05      3.50 o 
   8   2   3        0.00        0.00      3.42 o 
  -7   3   3        4.73        2.34      5.12 o 
  -6   3   3       45.21       40.79      4.09 o 
  -5   3   3       88.20       76.83      4.70 o 
  -4   3   3       28.47       19.87      4.36 o 
  -3   3   3       66.67       59.57      4.11 o 
  -2   3   3        0.39        0.17      1.71 o 
  -1   3   3       59.44       48.96      1.86 o 
   0   3   3       39.58       41.86      1.85 o 
   1   3   3      327.31      318.85      5.39 o 
   2   3   3      147.39      154.13      1.97 o 
   3   3   3        3.10        4.19      1.16 o 
   4   3   3       61.29       60.70      1.96 o 
   5   3   3      221.49      208.90      3.61 o 
   6   3   3        6.28        7.20      2.53 o 
   7   3   3       25.66       24.36      2.96 o 
   8   3   3        5.48        1.76      2.86 o 
  -6   4   3        0.27        1.38      4.42 o 
  -5   4   3       12.51       12.19      4.18 o 
  -4   4   3       27.22       28.45      3.13 o 
  -3   4   3      292.17      280.30      4.57 o 
  -2   4   3        0.76        0.86      1.84 o 
  -1   4   3        1.31        2.65      2.18 o 
   0   4   3       64.38       74.00      1.88 o 
   1   4   3      883.30      920.22      8.20 o 
   2   4   3      348.69      381.52      2.98 o 
   3   4   3      133.74      139.21      2.29 o 
   4   4   3        3.48        5.11      1.97 o 
   5   4   3       11.51       12.17      2.43 o 
   6   4   3      204.31      216.59      5.29 o 
   7   4   3        3.91        3.77      2.44 o 
   8   4   3        5.52        2.79      3.47 o 
  -6   5   3        5.71        1.53      4.00 o 
  -5   5   3       51.69       57.41      5.02 o 
  -4   5   3        5.65        3.36      3.05 o 
  -3   5   3      116.99      109.95      4.94 o 
  -2   5   3      178.99      177.85      7.19 o 
  -1   5   3      185.68      183.96     16.87 o 
   0   5   3       57.23       62.87      2.87 o 
   1   5   3       19.82       25.96      2.37 o 
   2   5   3       36.54       32.58      1.74 o 
   3   5   3       87.63       92.59      2.31 o 
   4   5   3      556.57      541.52      5.47 o 
   5   5   3       51.38       55.04      3.77 o 
   6   5   3        5.59        7.92      2.97 o 
   7   5   3       12.66       14.39      3.18 o 
   8   5   3       10.13        5.12      3.22 o 
  -5   6   3       12.57       12.59      8.50 o 
  -4   6   3        0.04        0.00      4.00 o 
  -3   6   3       61.18       66.56      4.77 o 
  -2   6   3      103.30      103.00      5.00 o 
  -1   6   3       49.56       52.86      4.69 o 
   0   6   3        3.02        2.28      2.37 o 
   1   6   3       14.04        8.87      2.48 o 
   2   6   3      138.18      134.23      3.29 o 
   3   6   3       35.67       26.28      8.43 o 
   4   6   3       10.22        8.93      2.77 o 
   5   6   3       11.91       10.10      2.33 o 
   6   6   3       24.71       22.52      3.40 o 
   7   6   3        2.58        2.64      3.32 o 
  -4   7   3        0.71        0.00      4.37 o 
  -3   7   3       75.27       76.03      8.16 o 
  -2   7   3       46.48       51.35      3.43 o 
  -1   7   3       26.52       27.77      2.80 o 
   0   7   3        1.26        1.71      2.19 o 
   1   7   3        0.14        0.00      1.58 o 
   2   7   3        5.20        3.29      2.64 o 
   3   7   3       30.67       22.36     14.12 o 
   4   7   3        2.41        0.44      1.99 o 
   5   7   3       11.39        8.99      3.23 o 
   6   7   3       32.24       41.83      4.17 o 
   7   7   3       56.05       71.43      4.72 o 
  -2   8   3        0.00        4.85      2.75 o 
  -1   8   3       27.28       23.81      2.15 o 
   0   8   3       13.55       14.36      2.72 o 
   1   8   3        5.89        3.01      2.50 o 
   2   8   3        2.71        0.00      3.29 o 
   3   8   3        1.43        0.00      3.26 o 
   4   8   3       10.32        8.02      6.94 o 
   5   8   3        6.56        2.08      2.51 o 
   0   9   3        3.57        8.84      4.64 o 
   1   9   3        4.80        3.50      4.23 o 
   2   9   3       10.87        7.06      6.80 o 
  -3  -8   4        9.59        0.00      4.47 o 
  -2  -8   4        6.26        0.27      5.88 o 
  -1  -8   4        9.81        0.20      9.34 o 
   0  -8   4        1.21        0.00      6.38 o 
   1  -8   4        0.51        1.22      4.55 o 
  -5  -7   4        0.57        0.00      2.44 o 
  -4  -7   4       12.45        3.26      3.55 o 
  -3  -7   4        7.64        2.22      2.18 o 
  -2  -7   4       34.50       34.54     24.65 o 
  -1  -7   4        0.00        0.00      5.68 o 
   0  -7   4        5.73       13.37      6.35 o 
   1  -7   4        0.46        0.00      4.01 o 
   3  -7   4        0.23        0.03      4.60 o 
  -6  -6   4       23.54       12.04      5.18 o 
  -5  -6   4        2.76        1.27      2.58 o 
  -4  -6   4       23.87       17.36      8.59 o 
  -3  -6   4       78.60       88.34      3.27 o 
  -2  -6   4      419.50      418.13      4.84 o 
  -1  -6   4      100.33      101.12      6.99 o 
   0  -6   4       62.30       64.65      6.58 o 
   1  -6   4       32.07       32.07      4.26 o 
   2  -6   4        9.04        9.23      4.76 o 
   3  -6   4       19.50        7.76      8.97 o 
   4  -6   4        0.01        0.00      0.76 o 
  -7  -5   4        6.17        0.00      3.96 o 
  -6  -5   4        2.04        2.95      6.30 o 
  -5  -5   4       18.60        5.59      5.99 o 
  -4  -5   4       26.47       26.86      4.04 o 
  -3  -5   4        0.16        0.85      4.72 o 
  -2  -5   4        6.44        9.18      3.44 o 
  -1  -5   4      229.62      237.38      4.23 o 
   0  -5   4       77.79       90.77      5.94 o 
   1  -5   4        0.00        0.00      4.60 o 
   2  -5   4       88.42       85.94      5.01 o 
   3  -5   4      101.67       90.32      7.99 o 
   4  -5   4       76.17       57.00     11.92 o 
   5  -5   4       11.92        4.13      3.52 o 
   6  -5   4        0.20        3.85      3.49 o 
  -7  -4   4        0.08        1.24      4.62 o 
  -6  -4   4       70.37       60.70      5.62 o 
  -5  -4   4        4.68        0.86      3.97 o 
  -4  -4   4        0.99        0.67      3.73 o 
  -3  -4   4       41.43       43.66      3.61 o 
  -2  -4   4       98.90       96.07      4.40 o 
  -1  -4   4       59.07       65.37      3.85 o 
   0  -4   4       59.12       69.68      4.63 o 
   1  -4   4      174.59      198.47      6.31 o 
   2  -4   4        1.05        3.37      2.71 o 
   3  -4   4       14.87       18.75      2.47 o 
   4  -4   4       15.01       16.39      2.68 o 
   5  -4   4        1.09        1.43      2.74 o 
   6  -4   4        0.00        0.01      2.96 o 
   7  -4   4        0.08        1.99      5.08 o 
  -7  -3   4        0.14        0.73      3.71 o 
  -6  -3   4        0.92        4.66      4.52 o 
  -5  -3   4       11.01        7.44      3.62 o 
  -4  -3   4       24.34       21.93      4.07 o 
  -3  -3   4       92.18       91.63      7.09 o 
  -2  -3   4       98.08      109.37      5.93 o 
  -1  -3   4       14.41       13.28      2.38 o 
   0  -3   4      135.83      149.26      1.83 o 
   1  -3   4      477.37      514.74      8.50 o 
   2  -3   4       17.00       23.07      4.33 o 
   3  -3   4       29.58       26.98      1.85 o 
   4  -3   4       72.12       76.80      3.95 o 
   5  -3   4       25.38       26.48      2.61 o 
   6  -3   4        2.80        0.00      2.37 o 
   7  -3   4        5.03        6.69      3.17 o 
  -8  -2   4       33.69       44.30      8.66 o 
  -7  -2   4       12.90       10.06      4.13 o 
  -6  -2   4        0.33        0.71      3.12 o 
  -5  -2   4        0.00        0.00      3.88 o 
  -4  -2   4        2.36        4.40      3.42 o 
  -3  -2   4        4.09        7.63      2.48 o 
  -2  -2   4       57.96       57.85      5.51 o 
  -1  -2   4        0.01        0.53      2.11 o 
   0  -2   4      405.92      413.57     10.36 o 
   1  -2   4       80.69       89.97      1.56 o 
   2  -2   4      717.89      762.58     11.33 o 
   3  -2   4       37.30       37.74      2.84 o 
   4  -2   4       17.40       20.97      2.09 o 
   5  -2   4      358.03      374.37      5.29 o 
   6  -2   4      121.08      117.79      3.39 o 
   7  -2   4       11.29        8.24      2.92 o 
   8  -2   4        2.94        0.99      3.01 o 
  -8  -1   4        3.85        0.00      4.78 o 
  -7  -1   4        0.85        0.66      4.32 o 
  -6  -1   4       99.74      109.44      6.01 o 
  -5  -1   4      332.44      312.36      8.50 o 
  -4  -1   4       71.86       76.93      3.97 o 
  -3  -1   4       95.58       92.49      6.90 o 
  -2  -1   4      492.12      503.57      8.73 o 
  -1  -1   4     3030.85     2930.59    106.35 o 
   0  -1   4       66.65       69.91      2.21 o 
   1  -1   4     5438.58     5512.91     26.45 o 
   2  -1   4      204.47      206.65      2.35 o 
   3  -1   4        5.48        4.66      1.47 o 
   4  -1   4      126.34      125.65      2.81 o 
   5  -1   4       14.39       14.31      2.02 o 
   6  -1   4        6.41        4.04      2.26 o 
   7  -1   4        4.06        3.37      2.63 o 
   8  -1   4       23.80       27.62      3.61 o 
  -8   0   4        0.32        0.00      5.40 o 
  -7   0   4        8.51        5.44      4.63 o 
  -6   0   4       35.29       34.60      5.62 o 
  -5   0   4      128.32      114.95      6.13 o 
  -4   0   4       14.34       19.08      2.76 o 
  -3   0   4        3.87        1.42      2.23 o 
  -2   0   4      528.20      501.45      5.32 o 
  -1   0   4     8784.19     8513.99     48.84 o 
   0   0   4      413.40      402.24      3.48 o 
   1   0   4     2177.08     2138.72     14.20 o 
   2   0   4      532.44      525.84      5.31 o 
   3   0   4       67.23       66.98      2.36 o 
   4   0   4      184.04      188.03      2.74 o 
   5   0   4        6.53        8.29      2.24 o 
   6   0   4      172.77      171.28      3.84 o 
   7   0   4        2.42        0.00      3.19 o 
   8   0   4        4.41        5.02      3.06 o 
  -7   1   4        5.90        5.74      4.01 o 
  -6   1   4       77.09       78.03      4.21 o 
  -5   1   4       29.07       29.69      3.40 o 
  -4   1   4      100.24       95.57      4.04 o 
  -3   1   4      327.88      323.93      9.40 o 
  -2   1   4      220.24      251.88      5.14 o 
  -1   1   4       94.60       88.78      1.81 o 
   0   1   4      232.22      231.25      3.63 o 
   1   1   4      961.15      872.59      7.09 o 
   2   1   4     1553.87     1453.88      6.82 o 
   4   1   4      273.57      287.00      2.98 o 
   5   1   4       57.77       63.74      4.18 o 
   6   1   4       15.85       14.02      3.11 o 
   7   1   4       38.25       43.21      3.53 o 
   8   1   4        0.00        0.00      3.67 o 
  -7   2   4        5.66        4.51      4.45 o 
  -6   2   4       24.06       24.18      4.77 o 
  -5   2   4        0.00        1.94      2.87 o 
  -4   2   4       26.45       29.72      3.30 o 
  -3   2   4       14.89       19.54      2.20 o 
  -2   2   4       36.12       26.97      2.40 o 
  -1   2   4      178.77      165.07      2.20 o 
   0   2   4        0.29        0.25      0.58 o 
   1   2   4     2275.45     2185.54     12.20 o 
   2   2   4      283.75      280.57      2.07 o 
   3   2   4       11.58       14.13      1.65 o 
   4   2   4      121.67      123.77      3.15 o 
   5   2   4       24.57       28.92      2.20 o 
   6   2   4       45.12       52.18      3.54 o 
   7   2   4       90.40       90.27      3.20 o 
   8   2   4       60.44       67.38      3.50 o 
  -7   3   4        0.00        5.14      4.29 o 
  -6   3   4        0.20        0.31      3.24 o 
  -5   3   4        7.31        5.95      3.07 o 
  -4   3   4      312.95      336.60      5.24 o 
  -3   3   4        0.04        0.00      1.95 o 
  -2   3   4       80.30       80.89      4.37 o 
  -1   3   4      104.63       95.46      2.03 o 
   0   3   4       69.28       68.24      2.96 o 
   1   3   4     1114.35     1230.94      8.99 o 
   2   3   4      648.84      693.47      6.24 o 
   3   3   4      110.95      109.48      1.89 o 
   4   3   4       32.27       34.32      1.70 o 
   5   3   4       58.51       53.96      3.02 o 
   6   3   4      147.31      141.62      3.36 o 
   7   3   4       25.07       33.12      4.65 o 
   8   3   4        0.26        0.75      2.48 o 
  -6   4   4       33.35       29.15     19.09 o 
  -5   4   4       21.20       26.62      4.29 o 
  -4   4   4        2.28        2.63      2.72 o 
  -3   4   4        0.33        1.51      2.61 o 
  -2   4   4       15.06       11.74      3.21 o 
  -1   4   4       49.46       46.75      4.03 o 
   0   4   4      269.11      250.85      7.66 o 
   1   4   4       59.63       59.45      2.89 o 
   2   4   4        7.81        9.98      1.19 o 
   3   4   4       13.80       15.04      1.54 o 
   4   4   4      291.10      281.16      3.32 o 
   5   4   4       13.43       14.52      2.81 o 
   6   4   4       18.95       16.63      2.56 o 
   7   4   4       80.20       79.53      3.14 o 
   8   4   4       12.31        1.84      3.24 o 
  -5   5   4       11.22        4.83      5.68 o 
  -4   5   4        2.00        0.43      4.41 o 
  -3   5   4       62.96       62.36      3.30 o 
  -2   5   4      591.05      583.66     10.75 o 
  -1   5   4        8.68        8.26      4.20 o 
   0   5   4        0.35        1.59      2.09 o 
   1   5   4       90.83       93.09      3.69 o 
   2   5   4        0.09        0.00      1.18 o 
   3   5   4        8.74       13.10      2.00 o 
   4   5   4        0.20        0.00      1.61 o 
   5   5   4      227.54      219.28      3.54 o 
   6   5   4      208.28      205.46      4.13 o 
   7   5   4        9.95       11.00      2.55 o 
   8   5   4       16.11       12.03      4.33 o 
  -5   6   4        1.22        1.18      4.57 o 
  -4   6   4       12.37       12.59      4.60 o 
  -3   6   4       11.77        9.71      5.78 o 
  -2   6   4      243.63      239.10      6.45 o 
  -1   6   4      155.64      164.80      5.78 o 
   0   6   4       70.44       73.62      2.89 o 
   1   6   4        0.01        0.39      1.65 o 
   2   6   4       54.23       58.64      3.66 o 
   3   6   4       65.23       61.46      2.12 o 
   4   6   4      119.73      118.94      2.91 o 
   5   6   4        2.29        1.43      2.26 o 
   6   6   4        0.98        1.41      2.21 o 
   7   6   4        4.27        3.85      2.70 o 
  -3   7   4        2.28        1.88      3.90 o 
  -2   7   4      115.92      113.30      3.37 o 
  -1   7   4      230.42      238.18      3.85 o 
   0   7   4        0.52        1.75      2.32 o 
   1   7   4       71.46       73.44      3.03 o 
   2   7   4        0.29        0.21      2.07 o 
   3   7   4        2.95        1.10      1.92 o 
   4   7   4        0.20        1.20      2.52 o 
   5   7   4        0.63        0.24      2.30 o 
   6   7   4        6.63        3.45      2.87 o 
   7   7   4        7.69        6.82      3.09 o 
  -2   8   4        0.20        0.00      1.78 o 
  -1   8   4        1.35        5.63      2.39 o 
   0   8   4        8.94        9.99      2.04 o 
   1   8   4       14.30        7.01      2.53 o 
   2   8   4        4.28        3.29      2.65 o 
   4   8   4        4.48        6.11      2.73 o 
   5   8   4        2.78        5.03      3.23 o 
   1   9   4        0.77        1.48      2.57 o 
   2   9   4        4.01        9.27      8.33 o 
   3   9   4        0.16        0.00      3.86 o 
  -3  -8   5        0.58        0.00      4.43 o 
  -2  -8   5       20.93        1.75      6.99 o 
  -1  -8   5        3.00        0.00      6.38 o 
   1  -8   5        0.05        0.00      4.86 o 
  -5  -7   5        0.28        0.00      3.34 o 
  -4  -7   5       30.40       25.61      8.35 o 
  -3  -7   5       12.29        6.40      2.36 o 
  -2  -7   5      147.86      142.01     44.87 o 
  -1  -7   5       36.84       37.04      7.12 o 
   0  -7   5       12.37        1.68      6.15 o 
   1  -7   5        3.18        0.31      3.91 o 
   2  -7   5       13.44        4.19      6.93 o 
   3  -7   5        7.84        1.73      4.82 o 
  -6  -6   5        7.19        1.64      3.03 o 
  -5  -6   5       15.78        7.40      5.20 o 
  -3  -6   5        7.67        6.21      2.59 o 
  -2  -6   5        1.31        0.53      2.04 o 
  -1  -6   5       29.48       25.12      9.60 o 
   0  -6   5        0.32        0.00      5.34 o 
   1  -6   5       12.10       13.13      6.01 o 
   2  -6   5       24.12       20.53     17.01 o 
   3  -6   5      161.95      154.75      8.56 o 
   4  -6   5        8.22        3.24      4.98 o 
   5  -6   5        0.89        0.17      4.77 o 
  -6  -5   5        4.70        0.00      4.80 o 
  -5  -5   5        5.00        0.00      4.40 o 
  -4  -5   5       41.44       36.39      5.17 o 
  -3  -5   5        0.23        0.00      5.58 o 
  -2  -5   5       33.09       37.36      4.75 o 
  -1  -5   5        4.04        5.27      2.07 o 
   0  -5   5       28.92       34.82      8.40 o 
   1  -5   5        0.00        0.00      4.84 o 
   2  -5   5        6.76        3.41      4.20 o 
   3  -5   5        0.36        0.92      3.19 o 
   4  -5   5        4.52        2.31      2.08 o 
   5  -5   5       37.22       34.32     13.11 o 
   6  -5   5       27.78       21.90      4.25 o 
  -7  -4   5       29.24       25.72     18.62 o 
  -6  -4   5       18.33        7.53      8.95 o 
  -5  -4   5        2.58        2.74      3.59 o 
  -4  -4   5       40.34       45.98      4.21 o 
  -3  -4   5        8.68       11.72      3.32 o 
  -2  -4   5       79.48       82.44      5.15 o 
  -1  -4   5        3.01        2.01      2.62 o 
   0  -4   5       12.55       10.24      6.55 o 
   1  -4   5      169.27      181.38      6.31 o 
   2  -4   5       15.78       17.53      3.58 o 
   3  -4   5       24.00       17.40      2.99 o 
   4  -4   5       83.24       75.20      7.69 o 
   5  -4   5       13.13        6.45      5.44 o 
   6  -4   5        0.61        1.56      2.52 o 
  -7  -3   5        6.72        3.03      4.72 o 
  -6  -3   5       42.95       47.32      5.47 o 
  -5  -3   5       22.23       21.81      3.86 o 
  -4  -3   5        6.16        2.19      3.85 o 
  -3  -3   5       64.39       59.29      9.29 o 
  -2  -3   5       37.31       44.00      3.09 o 
  -1  -3   5        3.16        2.67      2.73 o 
   0  -3   5      275.04      299.65      2.82 o 
   2  -3   5      206.70      202.70      2.41 o 
   3  -3   5      102.21       95.99      3.44 o 
   4  -3   5        0.86        0.17      2.12 o 
   5  -3   5      279.39      274.10      7.82 o 
   6  -3   5       31.99       27.94      3.08 o 
   7  -3   5        5.21        5.92      2.87 o 
  -7  -2   5        4.58        1.54      3.84 o 
  -6  -2   5       46.57       51.74      4.36 o 
  -5  -2   5       70.73       70.99      8.14 o 
  -4  -2   5        3.90        3.34      2.93 o 
  -3  -2   5       38.34       36.77      2.99 o 
  -2  -2   5      440.60      432.86      5.31 o 
  -1  -2   5       14.29       17.65      2.67 o 
   0  -2   5      118.54      127.50      3.47 o 
   1  -2   5     1063.87     1121.12      8.45 o 
   2  -2   5      150.44      127.04      7.97 o 
   3  -2   5       56.93       54.89      2.00 o 
   4  -2   5      167.80      175.80      2.91 o 
   5  -2   5       64.95       62.83      2.82 o 
   6  -2   5       78.60       82.16      3.49 o 
   7  -2   5       11.79       18.31      3.03 o 
   8  -2   5        3.23        2.35      3.21 o 
  -7  -1   5       56.26       62.37      4.81 o 
  -6  -1   5       27.89       39.55      3.98 o 
  -5  -1   5      365.49      336.77      9.59 o 
  -4  -1   5        4.88        2.32      2.70 o 
  -3  -1   5       42.55       43.04      2.76 o 
  -2  -1   5      250.66      223.12      4.12 o 
  -1  -1   5      279.29      254.64      3.49 o 
   0  -1   5        0.50        3.24      1.85 o 
   1  -1   5      869.48      886.91      7.21 o 
   2  -1   5      434.83      483.28      6.16 o 
   3  -1   5      140.51      152.05      2.45 o 
   4  -1   5       13.64       14.18      1.87 o 
   5  -1   5        8.02        8.86      1.91 o 
   6  -1   5       30.94       28.95      3.33 o 
   7  -1   5        1.04        2.58      2.80 o 
   8  -1   5       14.69       14.72      3.84 o 
  -7   0   5        0.02        0.21      3.89 o 
  -6   0   5        6.03        0.74      3.14 o 
  -5   0   5      445.06      443.52      7.69 o 
  -4   0   5        0.00        1.48      2.47 o 
  -3   0   5      682.43      660.27      6.95 o 
  -2   0   5       37.77       40.07      2.53 o 
  -1   0   5      993.38      923.70      7.24 o 
   0   0   5       17.90       13.53      1.92 o 
   1   0   5      238.32      187.03     51.26 o 
   2   0   5      434.70      433.81     10.04 o 
   3   0   5      140.27      152.10      2.03 o 
   4   0   5       51.22       45.06      2.38 o 
   5   0   5        0.09        0.00      1.74 o 
   6   0   5       14.43       14.61      2.33 o 
   7   0   5        4.21        2.16      2.42 o 
   8   0   5       20.25       24.25      5.23 o 
  -7   1   5       26.59       27.40      4.48 o 
  -6   1   5       49.94       46.36      5.00 o 
  -5   1   5       30.68       28.77      3.90 o 
  -4   1   5       31.95       35.63      2.98 o 
  -2   1   5     2399.08     2469.17     16.13 o 
  -1   1   5      752.31      732.32      5.45 o 
   0   1   5      151.77      130.10      2.89 o 
   1   1   5        7.34        5.39      0.49 o 
   2   1   5     2115.91     2185.62      9.82 o 
   3   1   5     1456.79     1585.12      7.73 o 
   4   1   5      134.76      134.46      2.31 o 
   5   1   5      123.15      126.42      2.81 o 
   6   1   5       18.33       27.15      2.34 o 
   7   1   5       21.13       22.94      3.11 o 
   8   1   5       48.72       49.16      3.84 o 
  -7   2   5        3.80        1.83      5.01 o 
  -6   2   5        2.00        0.00      3.70 o 
  -5   2   5        0.61        0.00      2.19 o 
  -4   2   5       71.96       73.51      5.96 o 
  -3   2   5       67.98       70.11      5.15 o 
  -2   2   5      166.74      182.66      3.14 o 
  -1   2   5      262.58      262.99      2.79 o 
   0   2   5       17.48       15.45      1.71 o 
   1   2   5      836.34      806.36      3.88 o 
   2   2   5      209.51      180.78      1.85 o 
   3   2   5       50.21       55.73      2.04 o 
   4   2   5      239.31      240.21      2.86 o 
   5   2   5        0.87        0.00      2.39 o 
   6   2   5        8.13       10.83      2.92 o 
   7   2   5        7.04        9.04      2.92 o 
   8   2   5       10.91       12.94      4.55 o 
  -6   3   5       10.31        4.88      4.47 o 
  -5   3   5       14.10       11.57      3.99 o 
  -4   3   5        6.42       10.34      3.45 o 
  -3   3   5      208.13      218.57      3.82 o 
  -2   3   5       11.71        7.94      1.98 o 
  -1   3   5       34.11       31.31      1.52 o 
   0   3   5      826.46      854.58      6.87 o 
   1   3   5       15.71       13.71      0.87 o 
   2   3   5      999.38     1041.64      5.48 o 
   3   3   5      199.82      211.46      2.23 o 
   4   3   5        8.49        8.53      1.22 o 
   5   3   5       23.57       21.11      2.58 o 
   6   3   5        0.81        2.70      2.27 o 
   7   3   5       20.39       19.58      3.01 o 
   8   3   5       11.39        5.46      2.68 o 
  -6   4   5        1.30        1.51      3.72 o 
  -5   4   5       36.71       37.64      3.80 o 
  -4   4   5        9.25        4.15      3.21 o 
  -3   4   5        0.97        0.00      2.09 o 
  -2   4   5       28.19       31.75      4.52 o 
  -1   4   5       70.22       66.79      2.79 o 
   0   4   5        4.21        3.57      1.77 o 
   1   4   5       60.36       52.91      1.61 o 
   2   4   5       31.35       41.13      1.97 o 
   3   4   5        1.01        1.88      1.13 o 
   4   4   5       18.98       19.74      1.65 o 
   5   4   5      107.33      109.62      2.89 o 
   6   4   5       33.41       39.44      3.87 o 
   7   4   5        4.78        2.90      2.21 o 
   8   4   5        0.99        3.00      3.06 o 
  -5   5   5        3.81        0.87      3.31 o 
  -4   5   5        2.55        2.10      2.86 o 
  -3   5   5        4.81        2.97      2.52 o 
  -2   5   5       69.75       68.74      5.64 o 
  -1   5   5       53.59       52.76      3.22 o 
   0   5   5       23.65       29.68      1.84 o 
   1   5   5       16.09       16.18      1.76 o 
   2   5   5       12.57       13.11      1.90 o 
   3   5   5       98.03       91.68      1.98 o 
   4   5   5      164.88      163.40      2.68 o 
   5   5   5      548.34      556.14      5.70 o 
   6   5   5        0.91        0.00      1.77 o 
   7   5   5       16.06       16.18      3.18 o 
   8   5   5        0.12        3.12      2.85 o 
  -4   6   5        9.87       13.94      7.02 o 
  -3   6   5       38.90       32.41      4.16 o 
  -2   6   5      499.06      503.70      8.76 o 
  -1   6   5       75.60       75.65      2.75 o 
   0   6   5        0.11        0.00      1.76 o 
   1   6   5       12.61       11.70      2.12 o 
   2   6   5       41.29       47.47      2.56 o 
   3   6   5        0.03        1.01      1.67 o 
   4   6   5       74.07       81.14      4.89 o 
   5   6   5      157.09      152.02      3.44 o 
   6   6   5        0.00        0.00      2.01 o 
   7   6   5        0.80        1.03      2.58 o 
  -3   7   5        5.31        2.96      3.90 o 
  -2   7   5        0.09        0.00      3.22 o 
  -1   7   5       40.16       39.72      3.11 o 
   0   7   5        0.12        1.27      2.29 o 
   1   7   5       79.98       81.89      3.32 o 
   2   7   5       52.64       57.30      2.84 o 
   3   7   5       15.73       13.53      6.51 o 
   4   7   5       91.74       86.96      2.76 o 
   5   7   5        2.66        0.44      2.24 o 
   6   7   5        1.63        0.70      2.22 o 
  -2   8   5        1.78        0.02      2.62 o 
  -1   8   5       15.27       17.75      2.73 o 
   0   8   5       29.76       30.01      2.55 o 
   1   8   5        1.01        0.61      1.78 o 
   2   8   5       11.75        4.36      2.01 o 
   3   8   5        2.64        0.92      2.25 o 
   4   8   5        0.60        0.00      3.02 o 
   5   8   5       11.14       11.04      2.57 o 
   1   9   5        4.14        7.99      3.47 o 
   2   9   5        0.01        2.49      2.06 o 
   3   9   5        6.27        0.00      3.49 o 
  -1  -8   6       59.52       82.14      9.24 o 
   0  -8   6       22.08        0.17      6.68 o 
  -4  -7   6       21.37        6.43      8.73 o 
  -3  -7   6        9.20        4.59      1.83 o 
  -2  -7   6        0.32        0.33      5.00 o 
  -1  -7   6       18.89       33.01      7.59 o 
   0  -7   6        5.79        0.81      9.77 o 
   1  -7   6        5.57        0.00      3.95 o 
   2  -7   6        0.59        4.84      5.57 o 
   3  -7   6        9.21        0.18      3.96 o 
  -5  -6   6        1.14        2.67      5.27 o 
  -4  -6   6       45.84       20.44     16.32 o 
  -3  -6   6        1.01        0.78      1.77 o 
  -2  -6   6       93.60       95.75      2.91 o 
  -1  -6   6       97.33      102.59      7.72 o 
   0  -6   6        4.83        5.34      5.81 o 
   1  -6   6        0.62        0.07      4.77 o 
   2  -6   6        0.21        0.00      4.35 o 
   3  -6   6        6.52        0.97      3.80 o 
   4  -6   6        1.85        3.69      4.23 o 
  -6  -5   6        0.01        5.82      6.93 o 
  -5  -5   6       33.28       23.40     16.09 o 
  -4  -5   6        5.97        9.99      6.45 o 
  -3  -5   6      213.26      219.80      9.00 o 
  -2  -5   6       25.97       28.17      4.07 o 
  -1  -5   6      178.45      179.31      5.59 o 
   0  -5   6        9.80       10.31      5.21 o 
   1  -5   6       17.48       13.74      5.41 o 
   2  -5   6       50.81       49.34      4.10 o 
   3  -5   6       49.18       47.24      6.32 o 
   4  -5   6        1.52        1.24      1.62 o 
   5  -5   6        9.80        4.33      3.83 o 
  -7  -4   6        8.39        4.53      4.70 o 
  -6  -4   6        4.16        5.13      6.79 o 
  -5  -4   6       14.12       14.01      4.15 o 
  -4  -4   6        0.18        0.07      4.63 o 
  -3  -4   6       18.62       17.64      5.41 o 
  -2  -4   6       81.65       77.74      4.84 o 
  -1  -4   6       15.15       14.52      3.71 o 
   0  -4   6        1.79        1.59      2.52 o 
   1  -4   6      136.30      153.60      6.38 o 
   2  -4   6        0.36        0.00      3.32 o 
   3  -4   6        7.42        6.67      1.87 o 
   4  -4   6       24.52       24.99      2.96 o 
   5  -4   6        5.02        0.90      1.95 o 
   6  -4   6        5.69        6.86      2.66 o 
  -7  -3   6        8.87       11.65      4.48 o 
  -6  -3   6        4.49        2.95      4.74 o 
  -5  -3   6       24.89       23.55      4.80 o 
  -4  -3   6       61.36       66.73      8.70 o 
  -3  -3   6      381.68      366.79     14.86 o 
  -2  -3   6      165.14      167.68      4.74 o 
  -1  -3   6      532.08      555.27      7.31 o 
   0  -3   6        1.19        6.00      2.00 o 
   1  -3   6      184.48      185.36     12.53 o 
   2  -3   6       22.07       22.58      4.27 o 
   3  -3   6        3.84        2.19      1.39 o 
   4  -3   6       83.01       76.43      7.22 o 
   5  -3   6       56.69       54.11      2.88 o 
   6  -3   6        2.33        2.81      4.70 o 
   7  -3   6        1.24        0.01      3.21 o 
  -7  -2   6       28.16       19.69     13.21 o 
  -6  -2   6       36.80       34.27     22.85 o 
  -5  -2   6        9.68        8.00      4.32 o 
  -4  -2   6      261.10      243.02      5.96 o 
  -3  -2   6      110.44      107.95      3.76 o 
  -2  -2   6       35.21       31.08      2.77 o 
  -1  -2   6      551.46      552.26      7.57 o 
   0  -2   6       34.93       42.41      3.06 o 
   1  -2   6      133.97      132.61      2.75 o 
   2  -2   6       45.61       40.40      1.66 o 
   3  -2   6       30.11       31.02      2.09 o 
   4  -2   6        3.69        5.26      1.90 o 
   5  -2   6       40.19       41.60      2.70 o 
   6  -2   6        0.24        0.77      2.07 o 
   7  -2   6       25.21       23.53      4.55 o 
  -7  -1   6        1.95        0.00      3.27 o 
  -6  -1   6        6.89        3.45      3.54 o 
  -5  -1   6      136.06      138.67     11.92 o 
  -4  -1   6       76.11       79.27      3.83 o 
  -3  -1   6       17.16       15.62      3.16 o 
  -2  -1   6      145.63      137.70      6.60 o 
  -1  -1   6        0.20        0.00      2.64 o 
   0  -1   6     1363.51     1412.02     12.63 o 
   1  -1   6      500.65      508.27      5.21 o 
   2  -1   6        0.92        0.00      1.10 o 
   3  -1   6      164.83      147.37      2.58 o 
   4  -1   6        3.84        3.81      1.65 o 
   5  -1   6      384.44      373.56      6.75 o 
   6  -1   6        0.69        1.95      2.25 o 
   7  -1   6        3.39        4.36      2.91 o 
   8  -1   6       13.16       13.35      3.67 o 
  -7   0   6       89.25       98.34      6.28 o 
  -6   0   6       11.23        6.55      5.78 o 
  -5   0   6        2.33        3.98      3.13 o 
  -4   0   6       12.61       12.02      2.89 o 
  -3   0   6      199.66      198.61      7.52 o 
  -2   0   6      914.12      948.84      8.22 o 
  -1   0   6        2.24        2.33      1.72 o 
   0   0   6       30.75       28.56      1.35 o 
   1   0   6       67.48       66.44      9.18 o 
   2   0   6     2243.86     2335.51     12.77 o 
   3   0   6       65.63       62.06      1.44 o 
   4   0   6       13.25       10.44      1.40 o 
   5   0   6       57.85       56.12      3.67 o 
   6   0   6       30.54       30.04      2.36 o 
   7   0   6       69.74       72.93      3.19 o 
   8   0   6        9.75        4.31      2.95 o 
  -7   1   6       12.73        4.90      4.52 o 
  -6   1   6       17.57       17.90      4.26 o 
  -5   1   6       56.02       49.35      4.58 o 
  -4   1   6        7.29        6.63      2.70 o 
  -3   1   6       46.48       46.93      2.57 o 
  -2   1   6        2.61        0.38      2.35 o 
  -1   1   6        0.56        0.00      1.30 o 
   0   1   6       11.93        9.74      1.91 o 
   1   1   6      154.97      168.30      2.64 o 
   2   1   6       15.57       16.91      1.06 o 
   3   1   6      189.49      195.60      2.17 o 
   4   1   6        9.87       11.88      1.16 o 
   5   1   6      269.94      266.75      6.44 o 
   6   1   6      139.47      149.21      3.08 o 
   7   1   6        6.71        4.34      3.21 o 
   8   1   6        0.17        0.00      2.66 o 
  -7   2   6        3.03        0.96      5.03 o 
  -6   2   6        0.47        5.85      4.68 o 
  -5   2   6        0.17        2.57      3.61 o 
  -4   2   6       16.94       20.46      2.88 o 
  -3   2   6        9.65        7.59      2.15 o 
  -2   2   6       62.78       78.44      2.20 o 
  -1   2   6       21.93       19.18      2.43 o 
   0   2   6      421.40      423.47      5.10 o 
   1   2   6       62.61       59.24      3.56 o 
   2   2   6      218.00      219.85      6.75 o 
   3   2   6      178.25      179.99      1.80 o 
   4   2   6      135.73      131.91      2.45 o 
   5   2   6       90.73       85.69      2.13 o 
   6   2   6        7.88        8.04      2.31 o 
   7   2   6       17.02       14.63      2.73 o 
   8   2   6       60.81       63.76      3.77 o 
  -6   3   6       12.74        9.88      7.77 o 
  -5   3   6       55.09       46.81      4.33 o 
  -4   3   6      141.50      140.17      5.51 o 
  -3   3   6       24.44       25.87      2.97 o 
  -2   3   6       33.16       37.20      2.35 o 
  -1   3   6       34.80       27.98      2.17 o 
   0   3   6      228.01      231.99      3.06 o 
   1   3   6      177.42      183.95      3.96 o 
   2   3   6       35.12       39.38      1.17 o 
   3   3   6      240.57      242.63      2.10 o 
   4   3   6        5.37        5.01      1.30 o 
   5   3   6       22.69       22.43      1.88 o 
   6   3   6       51.38       49.46      2.66 o 
   7   3   6        0.13        0.00      2.14 o 
   8   3   6       14.28       11.89      3.68 o 
  -6   4   6       12.14        7.38      9.65 o 
  -5   4   6       15.66       11.07      4.17 o 
  -4   4   6       46.02       41.51      3.31 o 
  -3   4   6        0.16        0.77      2.61 o 
  -2   4   6        7.42        8.68      4.57 o 
  -1   4   6       21.30       23.38      2.12 o 
   0   4   6     1180.40     1227.21     10.85 o 
   1   4   6      112.28      113.73      1.78 o 
   2   4   6       15.89       16.32      1.56 o 
   3   4   6      223.06      204.85      2.31 o 
   4   4   6      286.95      278.18      3.05 o 
   5   4   6     1037.91     1047.81      7.84 o 
   6   4   6       47.53       50.62      2.54 o 
   7   4   6       19.64       21.47      2.50 o 
   8   4   6        5.45        1.88      2.69 o 
  -5   5   6       11.51        3.23      3.61 o 
  -4   5   6       56.76       52.78      3.76 o 
  -3   5   6        1.98        5.39      2.91 o 
  -2   5   6      265.80      265.00      7.46 o 
  -1   5   6       63.16       57.16      3.06 o 
   0   5   6       13.24       14.75      1.55 o 
   1   5   6      122.75      124.76      3.15 o 
   2   5   6        8.61       10.51      2.25 o 
   3   5   6        3.89        3.64      1.26 o 
   4   5   6        1.71        0.28      1.33 o 
   5   5   6      130.34      136.36      3.28 o 
   6   5   6        8.52        7.11      1.94 o 
   7   5   6        7.41        8.60      2.68 o 
   8   5   6        0.13        0.25      3.09 o 
  -4   6   6        5.82        3.22      4.13 o 
  -3   6   6        6.13        5.91      3.66 o 
  -2   6   6       37.78       40.67      3.66 o 
  -1   6   6        7.20        7.73      2.62 o 
   0   6   6       21.51       25.64      2.06 o 
   1   6   6       11.15       12.65      2.21 o 
   2   6   6       43.62       51.36      1.96 o 
   3   6   6      144.10      149.41      3.51 o 
   4   6   6       61.33       72.83      2.54 o 
   5   6   6       38.35       39.10      2.78 o 
   6   6   6        8.37        8.32      3.30 o 
   7   6   6        1.31        1.44      2.41 o 
  -3   7   6       29.44       22.37      4.50 o 
  -2   7   6        0.13        0.00      3.61 o 
  -1   7   6       14.00       12.96      2.09 o 
   0   7   6        0.51        0.22      1.80 o 
   1   7   6       17.15       14.10      2.12 o 
   2   7   6      127.06      125.86      3.05 o 
   3   7   6       27.63       25.09      3.22 o 
   4   7   6        1.22        1.94      1.93 o 
   5   7   6        5.44        0.24      2.71 o 
   6   7   6       21.84        6.03      7.08 o 
  -1   8   6        2.44        5.63      2.44 o 
   0   8   6        6.57        9.46      2.83 o 
   1   8   6       31.94       26.18      3.13 o 
   2   8   6        9.69        4.07      2.01 o 
   3   8   6        6.93        1.62      3.73 o 
   4   8   6        4.57        2.01      3.14 o 
   5   8   6       57.87       70.13      6.31 o 
   2   9   6        0.64        0.58      2.00 o 
  -3  -7   7       49.94       44.15     28.33 o 
  -2  -7   7        9.70       10.63      7.39 o 
  -1  -7   7        4.46       13.16     11.69 o 
   0  -7   7        2.11        0.00      6.72 o 
   1  -7   7        2.50        0.00      4.50 o 
   2  -7   7       15.14        6.65      8.48 o 
  -5  -6   7        3.42        0.47      4.33 o 
  -4  -6   7       51.33       58.96      5.41 o 
  -3  -6   7       74.05       77.87      6.44 o 
  -2  -6   7        0.86        0.00      1.67 o 
  -1  -6   7       24.54       23.88      6.78 o 
   0  -6   7        1.11        2.35      5.74 o 
   1  -6   7       11.31       15.48      6.48 o 
   2  -6   7       18.48        5.60      5.88 o 
   3  -6   7        9.32        9.60      8.33 o 
   4  -6   7        0.74        1.68      3.99 o 
  -6  -5   7        4.24        5.11      4.84 o 
  -5  -5   7       28.53       17.75     14.22 o 
  -4  -5   7       32.07       31.13      4.69 o 
  -3  -5   7       59.64       62.15      4.71 o 
  -2  -5   7       64.32       64.42      4.63 o 
  -1  -5   7       80.76       91.50      5.55 o 
   0  -5   7       23.79       27.71      5.84 o 
   1  -5   7       10.36        5.51      5.24 o 
   2  -5   7        0.01        0.00      5.33 o 
   3  -5   7        0.73        0.00      3.65 o 
   4  -5   7        1.56        0.00      3.39 o 
   5  -5   7        0.34        0.71      2.61 o 
  -6  -4   7        4.47        2.72      5.18 o 
  -5  -4   7        0.64        1.85      4.59 o 
  -4  -4   7       38.94       41.10      5.05 o 
  -3  -4   7        0.05        1.12      4.03 o 
  -2  -4   7        0.06        0.00      2.98 o 
  -1  -4   7        3.35        8.11      4.79 o 
   0  -4   7       10.07       11.53      1.69 o 
   1  -4   7       24.55       28.56      3.19 o 
   2  -4   7       20.48       17.62      3.40 o 
   3  -4   7        5.81        6.48      3.69 o 
   4  -4   7       26.31       28.21      4.80 o 
   5  -4   7        8.46        4.26      3.56 o 
   6  -4   7        1.36        1.30      2.67 o 
  -7  -3   7       37.71       34.59      5.20 o 
  -6  -3   7        2.23        5.86      6.56 o 
  -5  -3   7        1.24        1.20      3.51 o 
  -4  -3   7      131.95      132.32      7.27 o 
  -3  -3   7      103.85       98.58      4.70 o 
  -2  -3   7       21.03       14.30      3.75 o 
  -1  -3   7      209.11      215.25      6.24 o 
   0  -3   7        2.57        4.42      1.25 o 
   1  -3   7        9.94        6.86      2.20 o 
   2  -3   7       20.09       26.53      3.01 o 
   3  -3   7       66.57       55.42      2.11 o 
   4  -3   7        3.68        3.52      2.93 o 
   5  -3   7       13.19       11.33      2.36 o 
   6  -3   7        1.03        0.00      3.01 o 
   7  -3   7        3.60        8.78      3.99 o 
  -7  -2   7        2.45        2.13      4.16 o 
  -6  -2   7       17.37        8.81      7.87 o 
  -5  -2   7       15.56       15.63      5.88 o 
  -4  -2   7        3.40        5.34      3.31 o 
  -3  -2   7      638.58      621.85      7.43 o 
  -2  -2   7        0.11        0.00      3.64 o 
  -1  -2   7      230.02      259.07      4.17 o 
   0  -2   7      287.09      301.60      4.38 o 
   1  -2   7       16.19       16.27      1.57 o 
   2  -2   7      457.44      485.29      5.56 o 
   3  -2   7        8.65        5.93      2.15 o 
   4  -2   7      633.71      634.79      7.24 o 
   5  -2   7       82.27       72.74      2.99 o 
   6  -2   7        0.44        1.24      2.78 o 
   7  -2   7        6.12        8.17      2.77 o 
  -7  -1   7       24.39       14.64     11.33 o 
  -6  -1   7        6.70        4.88      4.38 o 
  -5  -1   7       11.53       10.61      3.41 o 
  -4  -1   7        3.64        4.04      3.58 o 
  -3  -1   7        5.63        6.47      2.65 o 
  -2  -1   7        8.70       15.71      2.30 o 
  -1  -1   7      113.26      120.39      2.79 o 
   0  -1   7      211.51      231.99      4.34 o 
   1  -1   7       31.29       36.52      2.77 o 
   2  -1   7      737.71      737.42      4.72 o 
   3  -1   7        8.12       10.34      1.38 o 
   4  -1   7      164.83      168.03      3.83 o 
   5  -1   7       83.59       81.33      2.88 o 
   6  -1   7        0.46        0.76      1.95 o 
   7  -1   7        1.49        1.05      2.34 o 
   8  -1   7       10.17       12.36      4.62 o 
  -7   0   7        2.97        1.02      6.01 o 
  -6   0   7        7.41        6.82      6.23 o 
  -5   0   7      139.65      143.52     11.52 o 
  -4   0   7       56.99       55.54      5.50 o 
  -3   0   7       61.38       69.35      3.67 o 
  -2   0   7     1033.66     1040.72     10.71 o 
  -1   0   7       87.44       76.57      7.98 o 
   0   0   7      705.39      755.63      6.56 o 
   1   0   7      141.28      141.25      2.71 o 
   2   0   7      420.45      432.79      4.15 o 
   3   0   7      178.21      180.23      2.40 o 
   4   0   7        6.31        7.39      1.62 o 
   5   0   7       51.47       46.67      2.24 o 
   6   0   7        1.41        1.77      2.19 o 
   7   0   7       15.61       19.70      4.03 o 
   8   0   7       10.94       11.04      4.49 o 
  -7   1   7        0.88        2.08      4.56 o 
  -6   1   7       13.00        6.27      5.76 o 
  -5   1   7       29.07       34.67      5.93 o 
  -4   1   7       60.08       58.38      3.45 o 
  -3   1   7      137.38      131.34      3.29 o 
  -2   1   7      838.38      829.11      7.47 o 
  -1   1   7      343.02      363.15      3.58 o 
   0   1   7        0.01        0.30      0.57 o 
   1   1   7       17.05       15.52      1.18 o 
   2   1   7      483.18      528.46      8.48 o 
   3   1   7        3.47        3.28      0.95 o 
   4   1   7        5.38        6.56      1.32 o 
   5   1   7        7.81        5.67      1.77 o 
   6   1   7        4.63        8.12      2.72 o 
   7   1   7       12.08       15.99      2.42 o 
   8   1   7       17.60       12.45      4.82 o 
  -6   2   7        5.17        4.92      3.67 o 
  -5   2   7       12.55       11.92      3.65 o 
  -4   2   7        1.95        3.14      2.62 o 
  -3   2   7      147.86      166.97      4.16 o 
  -2   2   7       37.91       34.22      2.38 o 
  -1   2   7        0.04        1.34      1.71 o 
   0   2   7       53.32       45.84      2.25 o 
   1   2   7      102.16       95.91      4.20 o 
   2   2   7       90.16       75.14      3.26 o 
   3   2   7        9.97        7.67      0.69 o 
   4   2   7       11.16        9.78      1.24 o 
   5   2   7      319.58      302.82      4.23 o 
   6   2   7        7.99        3.73      2.32 o 
   7   2   7       36.91       35.42      2.57 o 
   8   2   7        5.37        7.04      2.68 o 
  -6   3   7        1.09        0.00      3.27 o 
  -5   3   7       30.62       33.70      4.43 o 
  -4   3   7      117.81      110.59      3.77 o 
  -3   3   7       18.03       22.64      2.53 o 
  -2   3   7        0.44        2.24      2.14 o 
  -1   3   7        3.45        7.47      2.02 o 
   0   3   7       10.79       13.97      1.19 o 
   1   3   7      118.41      120.63      1.19 o 
   2   3   7      194.84      210.38      4.55 o 
   3   3   7       34.73       32.47      0.69 o 
   4   3   7      394.20      400.98      4.11 o 
   5   3   7        0.38        1.22      1.44 o 
   6   3   7       50.41       49.72      2.09 o 
   7   3   7        3.43        5.08      2.44 o 
   8   3   7        0.72        0.00      2.51 o 
  -5   4   7       40.14       34.03     21.21 o 
  -4   4   7       88.02       97.76      4.49 o 
  -3   4   7       12.85       10.56      2.45 o 
  -2   4   7       10.62       11.20      2.04 o 
  -1   4   7      128.30      139.28      2.84 o 
   0   4   7        0.59        1.54      3.81 o 
   1   4   7      146.31      154.51      2.54 o 
   2   4   7       35.81       36.53      1.47 o 
   3   4   7       22.24       21.95      1.05 o 
   4   4   7        6.43        6.29      1.62 o 
   5   4   7       18.87       17.96      2.99 o 
   6   4   7        1.35        2.27      1.58 o 
   7   4   7        3.08        5.41      1.98 o 
   8   4   7        7.29        7.78      3.51 o 
  -5   5   7        0.00        1.14      5.32 o 
  -4   5   7        9.69       10.34      3.23 o 
  -3   5   7       23.35       27.76      2.92 o 
  -2   5   7       27.77       29.78      2.48 o 
  -1   5   7      701.28      666.57     10.07 o 
   0   5   7       17.80       21.53      1.93 o 
   1   5   7       10.19        8.80      1.78 o 
   2   5   7       52.34       47.73      3.26 o 
   3   5   7        4.05        4.24      1.34 o 
   4   5   7      184.45      176.14      3.82 o 
   5   5   7       54.66       51.73      4.34 o 
   6   5   7       94.77      104.90      4.18 o 
   7   5   7       27.62       27.03      7.46 o 
   8   5   7        2.07        0.37      2.62 o 
  -4   6   7        0.75        0.00      3.90 o 
  -3   6   7        0.00        1.28      3.36 o 
  -2   6   7       27.84       25.42      3.49 o 
  -1   6   7       29.06       37.04      3.61 o 
   0   6   7        0.13        1.14      1.49 o 
   1   6   7       23.13       24.85      2.78 o 
   2   6   7        6.65        5.38      2.21 o 
   3   6   7       53.30       50.86      3.80 o 
   4   6   7        8.90        6.66      1.47 o 
   5   6   7       40.26       46.23      2.40 o 
   6   6   7       11.87        3.49      4.32 o 
   7   6   7        2.35        1.33      2.32 o 
  -3   7   7       56.86       52.96      7.19 o 
  -2   7   7      131.64      137.53      7.72 o 
  -1   7   7        6.46        7.13      1.99 o 
   0   7   7       11.28        9.37      2.43 o 
   1   7   7       18.52       18.37      2.25 o 
   2   7   7       99.24       94.00      3.38 o 
   3   7   7        2.69        1.05      1.94 o 
   4   7   7        2.93        1.61      2.07 o 
   5   7   7       40.61       44.05      2.35 o 
   6   7   7        1.38        0.00      1.75 o 
  -1   8   7        0.79        0.01      1.82 o 
   0   8   7        0.40        0.00      2.08 o 
   1   8   7       25.37       23.08      2.37 o 
   2   8   7       10.60       12.81      2.06 o 
   3   8   7        0.00        0.64      2.02 o 
   4   8   7       13.01        4.85      5.56 o 
   5   8   7        1.17        1.65      3.32 o 
  -2  -7   8        0.51        0.00      4.88 o 
  -1  -7   8        0.00        0.00      7.35 o 
   0  -7   8        3.56        5.00     11.18 o 
   1  -7   8        5.26        1.73      4.76 o 
  -4  -6   8       40.06       19.34     12.81 o 
  -3  -6   8      127.22      140.77      6.21 o 
  -2  -6   8       72.71       78.05      6.54 o 
  -1  -6   8       91.15       96.38      8.23 o 
   0  -6   8        2.93        5.00      6.08 o 
   1  -6   8       19.43       20.75      6.78 o 
   2  -6   8       60.37       65.33      6.10 o 
   3  -6   8        0.19        6.92      9.79 o 
   4  -6   8       17.50        5.69      8.58 o 
  -5  -5   8       43.55       29.44     18.03 o 
  -4  -5   8       15.26        8.83      7.05 o 
  -3  -5   8        0.82        1.95      4.45 o 
  -2  -5   8       32.94       31.57      5.31 o 
  -1  -5   8        6.89        5.54      4.47 o 
   0  -5   8       15.32       11.51      2.47 o 
   1  -5   8        0.77        5.91      8.29 o 
   2  -5   8       60.83       67.30      5.57 o 
   3  -5   8       32.36       17.98     15.15 o 
   4  -5   8        0.34        0.00      3.49 o 
   5  -5   8        3.48        1.73      4.92 o 
  -6  -4   8        0.00        0.00      5.30 o 
  -5  -4   8        2.36        4.41      4.18 o 
  -4  -4   8        2.27        4.10      3.81 o 
  -3  -4   8        6.35        5.84      3.61 o 
  -2  -4   8        1.36        2.72      3.34 o 
  -1  -4   8       72.53       80.69      4.12 o 
   0  -4   8       38.24       34.83      2.55 o 
   1  -4   8        0.01        1.64      1.41 o 
   2  -4   8       42.04       44.93      3.83 o 
   3  -4   8        3.35        2.78      3.10 o 
   4  -4   8        0.37        0.00      1.92 o 
   5  -4   8       32.06       12.93      9.27 o 
   6  -4   8       44.81       39.61     10.48 o 
  -6  -3   8       10.17        9.99      5.46 o 
  -5  -3   8        0.02        3.38      4.54 o 
  -4  -3   8       14.12       17.43      3.72 o 
  -3  -3   8        1.43        1.69      3.16 o 
  -2  -3   8        3.56        4.78      3.05 o 
  -1  -3   8      116.27      128.65      4.55 o 
   0  -3   8       44.17       43.64      2.34 o 
   1  -3   8       15.18       17.28      1.69 o 
   2  -3   8        0.24        0.52      1.27 o 
   3  -3   8      102.06       98.10      4.36 o 
   4  -3   8       92.33       89.16      3.73 o 
   5  -3   8        0.24        0.00      2.05 o 
   6  -3   8        0.07        1.24      2.40 o 
  -6  -2   8       14.90       19.27      4.89 o 
  -5  -2   8       92.11      100.31      5.58 o 
  -4  -2   8      134.58      121.50      6.16 o 
  -3  -2   8       61.12       57.49      4.41 o 
  -2  -2   8       11.65       15.66      3.27 o 
  -1  -2   8        5.34        6.78      2.38 o 
   0  -2   8       82.50       74.32      4.97 o 
   1  -2   8       29.03       31.58      2.50 o 
   2  -2   8       41.47       47.94      3.19 o 
   3  -2   8       24.48       23.27      1.53 o 
   4  -2   8      193.69      192.24      8.70 o 
   5  -2   8      139.23      134.95      5.21 o 
   6  -2   8        8.42        9.25      4.08 o 
   7  -2   8        3.08        1.02      2.78 o 
  -6  -1   8        2.68        2.26      3.57 o 
  -5  -1   8       23.11       20.07      4.10 o 
  -4  -1   8      392.19      383.48      9.10 o 
  -3  -1   8      205.02      197.49      6.85 o 
  -2  -1   8       57.49       63.59      3.42 o 
  -1  -1   8        2.43        1.64      2.23 o 
   0  -1   8       17.63       10.23      2.13 o 
   1  -1   8       44.05       42.56      2.10 o 
   2  -1   8       87.26       76.11      2.08 o 
   3  -1   8      838.50      866.48      6.70 o 
   4  -1   8       84.09       84.67      3.56 o 
   5  -1   8        5.23        4.36      2.28 o 
   6  -1   8        7.22        5.87      2.70 o 
   7  -1   8       29.77       37.98      5.90 o 
  -6   0   8        2.59        0.58      4.06 o 
  -5   0   8       95.74       92.03      7.49 o 
  -4   0   8      266.37      255.58      5.83 o 
  -3   0   8      117.70      117.39      3.50 o 
  -2   0   8       17.90       19.45      4.60 o 
  -1   0   8       22.24       23.71      1.83 o 
   0   0   8      516.23      545.56      5.57 o 
   1   0   8      162.09      159.18      2.60 o 
   2   0   8      137.73      140.02      2.07 o 
   3   0   8      110.63      115.49      2.33 o 
   4   0   8        6.16        5.29      2.45 o 
   5   0   8        4.46        2.72      1.77 o 
   6   0   8        0.05        3.34      1.88 o 
   7   0   8        1.29        3.06      2.59 o 
   8   0   8        7.36        0.45      3.07 o 
  -6   1   8        5.23        0.07      3.00 o 
  -5   1   8        3.02        4.01      3.41 o 
  -4   1   8      232.45      238.30      9.34 o 
  -3   1   8      229.86      240.01      8.90 o 
  -2   1   8      160.96      162.21      4.37 o 
  -1   1   8        0.06        0.45      1.35 o 
   0   1   8       56.07       60.11      2.01 o 
   1   1   8       54.15       54.30      4.28 o 
   2   1   8       14.07       17.05      0.93 o 
   3   1   8       32.77       32.16      3.45 o 
   4   1   8       29.27       37.64      2.43 o 
   5   1   8       16.27       16.48      1.60 o 
   6   1   8       29.94       27.39      2.36 o 
   7   1   8        4.88        2.17      2.11 o 
   8   1   8        8.12        7.15      2.96 o 
  -6   2   8        0.09        0.80      5.52 o 
  -5   2   8        8.55        7.87      3.19 o 
  -4   2   8        2.19        5.34      2.65 o 
  -3   2   8        0.02        2.72      2.14 o 
  -2   2   8      344.16      354.40      7.98 o 
  -1   2   8       12.24       12.37      1.29 o 
   0   2   8        9.41        8.41      3.19 o 
   1   2   8       26.51       27.97      3.66 o 
   2   2   8      648.27      671.10     11.82 o 
   3   2   8      106.28      115.65      1.65 o 
   4   2   8       63.35       70.06      1.34 o 
   5   2   8       15.51       13.55      2.01 o 
   6   2   8        9.05        8.28      1.82 o 
   7   2   8       16.04       12.64      2.21 o 
   8   2   8        3.44        2.41      2.73 o 
  -6   3   8        5.00        9.76      7.47 o 
  -5   3   8      111.44      111.47      6.03 o 
  -4   3   8       33.40       34.34      3.24 o 
  -3   3   8        1.09        2.35      2.18 o 
  -2   3   8        4.46        6.02      1.81 o 
  -1   3   8       16.94       16.41      1.43 o 
   0   3   8       93.72      107.74      2.04 o 
   1   3   8       40.25       49.94      4.23 o 
   2   3   8      202.90      195.28      7.99 o 
   3   3   8        3.42        5.45      2.65 o 
   4   3   8        1.11        0.54      0.88 o 
   5   3   8       89.36       89.29      1.77 o 
   6   3   8        0.02        0.41      1.42 o 
   7   3   8        0.00        1.69      2.92 o 
   8   3   8        6.56        3.84      2.69 o 
  -5   4   8        4.01        0.00      3.34 o 
  -4   4   8       41.78       33.80      3.92 o 
  -3   4   8       51.34       53.68      4.85 o 
  -2   4   8       67.09       63.69      2.56 o 
  -1   4   8      263.27      271.31      5.37 o 
   0   4   8        5.75        5.72      2.35 o 
   1   4   8       82.62       93.40      1.54 o 
   2   4   8       18.49       19.43      0.66 o 
   3   4   8      361.11      365.62      6.03 o 
   4   4   8      140.14      145.08      2.66 o 
   5   4   8      123.42      133.98      2.32 o 
   6   4   8        1.94        1.31      1.45 o 
   7   4   8       22.33       18.77      2.91 o 
   8   4   8        7.26        8.36      3.02 o 
  -4   5   8        0.00        0.92      4.49 o 
  -3   5   8       29.01       32.14      2.99 o 
  -2   5   8       42.34       41.28      2.55 o 
  -1   5   8       10.77        7.69      2.28 o 
   0   5   8       57.35       61.83      2.79 o 
   1   5   8        8.84        7.82      1.13 o 
   2   5   8        8.81        8.98      0.94 o 
   3   5   8      123.46      129.56      2.48 o 
   4   5   8      300.43      307.89      2.76 o 
   5   5   8        5.98        6.72      2.05 o 
   6   5   8        3.13        0.61      1.72 o 
   7   5   8       46.77       54.49     14.11 o 
  -4   6   8        3.21        1.32      3.15 o 
  -3   6   8      153.90      152.60      5.74 o 
  -2   6   8       68.39       67.26      3.96 o 
  -1   6   8       10.17        7.59      2.31 o 
   0   6   8        7.20        8.10      2.12 o 
   1   6   8        1.70        1.42      1.47 o 
   2   6   8       74.35       64.44      2.65 o 
   3   6   8        0.01        1.12      1.08 o 
   4   6   8        6.19        8.79      2.32 o 
   5   6   8        3.77        2.57      1.47 o 
   6   6   8        3.51        1.61      1.92 o 
   7   6   8        3.88        4.62      1.98 o 
  -2   7   8       46.80       44.99      4.78 o 
  -1   7   8       12.84       14.10      2.04 o 
   0   7   8        0.86        2.29      1.64 o 
   1   7   8        0.10        1.52      1.68 o 
   2   7   8       13.88        9.68      1.80 o 
   3   7   8        0.78        2.44      1.77 o 
   4   7   8        6.36        3.45      1.81 o 
   5   7   8       17.53        9.05      5.84 o 
  -1   8   8       22.70       29.38      2.56 o 
   0   8   8        2.05        2.15      2.48 o 
   1   8   8       13.79       17.99      2.05 o 
   2   8   8        3.27        3.40      2.79 o 
   3   8   8        0.48        3.05      2.10 o 
   4   8   8       23.04       28.24      5.61 o 
   5   8   8        1.05        0.00      2.04 o 
  -1  -7   9       16.23        8.70      7.72 o 
   0  -7   9       27.46       25.05      8.23 o 
  -3  -6   9        0.13        1.88      5.47 o 
  -2  -6   9        0.02        0.00      4.36 o 
  -1  -6   9        7.12        7.29      6.82 o 
   0  -6   9        1.15        0.00      5.94 o 
   1  -6   9        0.00        0.71      5.91 o 
   2  -6   9        4.08        1.40      4.24 o 
   3  -6   9        0.02        0.00      3.90 o 
  -5  -5   9        3.75        5.81      8.45 o 
  -4  -5   9       31.05       12.21     10.21 o 
  -3  -5   9        0.35        3.75      4.14 o 
  -2  -5   9        0.24        3.29      4.66 o 
  -1  -5   9       18.69       22.50      1.87 o 
   0  -5   9       19.89       16.15      4.21 o 
   1  -5   9       27.48       18.03      6.08 o 
   2  -5   9        3.78        2.69      3.74 o 
   3  -5   9        2.08        1.81      4.18 o 
   4  -5   9        8.48        6.40      7.47 o 
  -5  -4   9       14.43       16.46      5.64 o 
  -4  -4   9        3.22        1.56      3.95 o 
  -3  -4   9        4.73        3.39      4.35 o 
  -2  -4   9        0.00        2.47      4.05 o 
  -1  -4   9       49.70       50.30      4.03 o 
   0  -4   9       31.18       30.25      2.69 o 
   1  -4   9        6.92        5.86      1.88 o 
   2  -4   9       82.93       98.34      6.04 o 
   3  -4   9        5.26        1.40      3.26 o 
   4  -4   9        1.77        1.06      3.09 o 
   5  -4   9        0.01        0.00      2.08 o 
  -6  -3   9        4.79        6.03      5.06 o 
  -5  -3   9        2.64        0.39      4.38 o 
  -4  -3   9       39.51       29.75      4.91 o 
  -3  -3   9       11.21       10.40      3.48 o 
  -2  -3   9      104.01       98.93      4.92 o 
  -1  -3   9        6.65        6.90      3.51 o 
   0  -3   9       27.49       32.32      2.70 o 
   1  -3   9        6.98        6.80      1.71 o 
   2  -3   9       80.57       83.15      2.29 o 
   3  -3   9       85.66       93.76      4.40 o 
   4  -3   9      115.05      112.83      5.32 o 
   5  -3   9        2.70        2.08      2.77 o 
   6  -3   9        5.59        3.77      3.99 o 
  -6  -2   9       27.60       30.66      6.48 o 
  -5  -2   9        8.45        5.55      5.78 o 
  -4  -2   9       36.54       34.37      3.76 o 
  -3  -2   9       66.49       71.99      4.65 o 
  -2  -2   9        0.35        3.12      4.20 o 
  -1  -2   9        8.90       13.96      3.26 o 
   0  -2   9      297.77      308.56      4.81 o 
   1  -2   9        0.00        0.00      1.62 o 
   2  -2   9        3.45        2.54      1.52 o 
   3  -2   9       97.85       97.82      2.55 o 
   4  -2   9       11.85        7.38      4.39 o 
   5  -2   9        0.12        0.00      2.01 o 
   6  -2   9        2.25        3.59      3.04 o 
   7  -2   9        0.46        0.00      2.92 o 
  -6  -1   9        0.43        3.38      3.77 o 
  -5  -1   9        2.00        1.49      3.28 o 
  -4  -1   9      188.14      194.40      8.29 o 
  -3  -1   9        9.01        8.76      3.57 o 
  -2  -1   9      142.21      146.06      4.31 o 
  -1  -1   9      192.38      192.66      4.11 o 
   0  -1   9      206.51      212.12      3.54 o 
   1  -1   9       20.78       21.12      1.99 o 
   2  -1   9       59.92       63.59      2.39 o 
   3  -1   9        8.60        7.79      1.68 o 
   4  -1   9       14.88       17.10      1.77 o 
   5  -1   9        8.09        6.03      2.42 o 
   6  -1   9        1.40        2.06      3.66 o 
   7  -1   9        0.87        2.39      2.80 o 
  -6   0   9       46.53       36.79     25.82 o 
  -5   0   9        3.52        5.17      4.11 o 
  -4   0   9      100.00      106.52      5.91 o 
  -3   0   9      161.28      165.60      4.69 o 
  -2   0   9       81.03       73.96      2.99 o 
  -1   0   9       15.93       21.09      1.95 o 
   0   0   9        5.26        4.95      2.16 o 
   1   0   9      473.26      486.03      7.47 o 
   2   0   9       80.72       84.47      3.35 o 
   3   0   9      346.25      335.25      6.36 o 
   4   0   9        0.20        0.00      1.85 o 
   5   0   9       15.83       15.90      2.89 o 
   6   0   9        4.23        1.31      1.81 o 
   7   0   9        4.92        3.29      2.59 o 
   8   0   9        0.26        4.19      3.31 o 
  -6   1   9        0.00        1.07      3.82 o 
  -5   1   9        0.08        0.00      2.86 o 
  -4   1   9        2.95        6.64      4.20 o 
  -3   1   9      179.77      171.87      4.87 o 
  -2   1   9       94.43       89.45      2.64 o 
  -1   1   9      107.09      109.27      3.16 o 
   0   1   9       92.62       85.67      2.38 o 
   1   1   9      462.66      481.28      4.83 o 
   2   1   9      694.34      746.35      4.64 o 
   3   1   9        0.95        1.88      1.03 o 
   4   1   9       39.44       39.84      2.67 o 
   5   1   9        8.28        7.95      1.42 o 
   6   1   9       23.65       18.48      3.12 o 
   7   1   9       22.15       19.93      2.76 o 
   8   1   9       11.87        8.21      3.30 o 
  -6   2   9        1.70        0.52      4.25 o 
  -5   2   9        0.01        0.99      2.92 o 
  -4   2   9       30.83       31.87      3.78 o 
  -3   2   9       14.14       12.49      2.38 o 
  -2   2   9       70.19       69.59      6.31 o 
  -1   2   9      131.43      137.86      7.34 o 
   0   2   9       38.28       41.26      1.18 o 
   1   2   9      181.35      179.23      5.68 o 
   2   2   9        3.00        0.54      3.12 o 
   3   2   9      124.70      132.22      5.99 o 
   4   2   9       17.04       15.74      1.32 o 
   5   2   9      141.99      138.39      3.39 o 
   6   2   9        3.86        2.01      1.92 o 
   7   2   9        1.35        1.87      2.24 o 
   8   2   9       19.63       13.46      4.71 o 
  -5   3   9        1.82        5.65      5.31 o 
  -4   3   9       30.92       23.16      4.80 o 
  -3   3   9       27.52       24.87      3.98 o 
  -2   3   9       18.43       18.14      2.30 o 
  -1   3   9      116.04      112.12      2.17 o 
   0   3   9        1.88        1.82      1.14 o 
   1   3   9       74.01       73.01      4.94 o 
   2   3   9       29.65       37.71      4.47 o 
   3   3   9        0.59        0.02      3.56 o 
   4   3   9       39.23       38.13      1.45 o 
   5   3   9       90.24       93.00      2.63 o 
   6   3   9      119.49      118.63      2.37 o 
   7   3   9        8.56        6.25      2.82 o 
   8   3   9        3.21        2.72      2.58 o 
  -5   4   9        1.67        0.00      3.36 o 
  -4   4   9        8.53        9.97      4.79 o 
  -3   4   9        0.18        1.23      2.23 o 
  -2   4   9       35.03       38.59      3.58 o 
  -1   4   9      165.72      156.06      6.41 o 
   0   4   9       12.07        9.16      2.38 o 
   1   4   9       55.54       54.85      2.50 o 
   2   4   9       39.73       36.07      7.05 o 
   3   4   9       17.06       13.62      3.69 o 
   4   4   9      616.67      608.76      9.00 o 
   5   4   9       13.11       12.38      1.19 o 
   6   4   9       76.50       83.59      3.93 o 
   7   4   9        0.16        0.00      1.85 o 
   8   4   9        1.46        1.34      2.49 o 
  -4   5   9        0.61        3.38      4.82 o 
  -3   5   9       83.29       92.81      3.55 o 
  -2   5   9        4.20        4.68      2.12 o 
  -1   5   9       10.03       10.95      4.53 o 
   0   5   9       16.37       21.28      2.12 o 
   1   5   9       31.39       28.25      1.77 o 
   2   5   9       74.94       72.00      1.63 o 
   3   5   9       13.01       14.97      0.60 o 
   4   5   9       77.75       82.06      1.75 o 
   5   5   9       54.92       55.99      1.84 o 
   6   5   9       75.83       74.55      3.89 o 
   7   5   9        0.71        0.00      2.23 o 
  -3   6   9       36.01       35.06      4.37 o 
  -2   6   9       13.43        9.07      3.12 o 
  -1   6   9       68.06       64.25      8.85 o 
   0   6   9       11.17       13.06      1.63 o 
   1   6   9        1.94        0.12      1.38 o 
   2   6   9        4.46        2.91      1.16 o 
   3   6   9       20.83       18.01      1.43 o 
   4   6   9       79.77       76.26      2.81 o 
   5   6   9       32.78       27.12      3.34 o 
   7   6   9        0.12        0.73      1.67 o 
  -2   7   9        0.24        0.85      3.82 o 
  -1   7   9       13.47        9.83      4.95 o 
   0   7   9        7.57        6.45      2.56 o 
   1   7   9       11.42       11.21      1.72 o 
   2   7   9        3.47        7.87      1.36 o 
   3   7   9       46.00       41.19      1.85 o 
   4   7   9        7.62        9.04      1.91 o 
   5   7   9        3.00        0.09      2.08 o 
   6   7   9        1.45        0.00      1.64 o 
   0   8   9        0.23        0.70      1.75 o 
   1   8   9       24.84       27.97      4.13 o 
   2   8   9        4.82        6.00      1.70 o 
   3   8   9        2.06        2.56      3.11 o 
   4   8   9        0.82        1.89      1.54 o 
  -2  -6  10       28.85       22.65     17.53 o 
  -1  -6  10        1.85        0.00      6.75 o 
   0  -6  10       25.58       29.35      7.49 o 
   1  -6  10       10.74        6.88      6.75 o 
   2  -6  10        5.26        5.25      5.67 o 
  -4  -5  10       34.04       16.53     15.62 o 
  -3  -5  10       38.04       11.12     14.86 o 
  -2  -5  10        6.67        5.23      4.95 o 
  -1  -5  10        5.26        3.67      2.42 o 
   0  -5  10       13.85        9.21      3.21 o 
   1  -5  10        6.10        3.43      5.51 o 
   2  -5  10       34.66       18.29     15.15 o 
   3  -5  10        0.04        2.19      3.74 o 
   4  -5  10        5.33        6.94      6.51 o 
  -5  -4  10       18.44       26.45      7.86 o 
  -4  -4  10       17.93        9.67      9.54 o 
  -3  -4  10        6.98        4.55      4.66 o 
  -2  -4  10       49.23       54.48      4.40 o 
  -1  -4  10        5.93        3.89      3.40 o 
   0  -4  10       11.39        9.84      2.99 o 
   1  -4  10        0.03        0.00      1.43 o 
   2  -4  10        1.00        3.64      2.35 o 
   3  -4  10       11.57       11.02      3.53 o 
   4  -4  10        0.02        3.99      3.82 o 
   5  -4  10       23.46       31.51      9.77 o 
  -5  -3  10       52.40       54.24      6.00 o 
  -4  -3  10       16.40       15.43      4.02 o 
  -3  -3  10       34.94       38.09      4.68 o 
  -2  -3  10       17.07       17.56      4.20 o 
  -1  -3  10        3.31        1.18      2.83 o 
   0  -3  10        4.04        5.44      1.85 o 
   1  -3  10       13.10       15.27      2.81 o 
   2  -3  10       34.33       37.12      2.03 o 
   3  -3  10      102.01      102.15      3.52 o 
   4  -3  10        0.01        0.00      2.80 o 
   5  -3  10       26.22       23.57      7.74 o 
   6  -3  10       12.60        7.02      6.38 o 
  -5  -2  10        3.96        3.91      3.70 o 
  -4  -2  10       21.87       25.58      4.63 o 
  -3  -2  10       75.47       79.64      4.05 o 
  -2  -2  10      264.23      265.69      5.11 o 
  -1  -2  10      119.27      131.30      3.91 o 
   0  -2  10       65.20       62.54      2.32 o 
   1  -2  10       76.03       84.89      3.24 o 
   2  -2  10      161.90      166.50      3.29 o 
   3  -2  10      323.25      320.21      4.30 o 
   4  -2  10       58.51       57.78      3.57 o 
   5  -2  10        0.01        0.00      2.55 o 
   6  -2  10       26.33       19.97      2.91 o 
   7  -2  10        0.07        1.88      3.50 o 
  -6  -1  10       27.40       14.41     10.24 o 
  -5  -1  10        3.52        1.17      3.91 o 
  -4  -1  10        1.82        1.42      2.91 o 
  -3  -1  10        4.81        2.63      3.30 o 
  -2  -1  10        2.30        0.00      2.84 o 
  -1  -1  10       54.89       63.51      3.32 o 
   0  -1  10       13.00       11.74      2.45 o 
   1  -1  10        5.74        6.21      2.00 o 
   2  -1  10       15.24       19.39      2.65 o 
   3  -1  10        0.02        0.19      1.32 o 
   4  -1  10      170.88      164.94      3.37 o 
   5  -1  10        1.25        0.94      2.87 o 
   6  -1  10       13.05       12.71      2.82 o 
   7  -1  10        3.84        4.33      3.65 o 
  -6   0  10       13.80        0.15      3.98 o 
  -5   0  10       21.22       10.91     10.02 o 
  -4   0  10        3.18        0.00      3.31 o 
  -3   0  10       27.18       21.35      5.57 o 
  -2   0  10        0.84        2.86      2.16 o 
  -1   0  10        5.82        6.54      2.26 o 
   0   0  10       51.69       55.53      2.01 o 
   1   0  10       99.60      111.47      2.62 o 
   2   0  10       43.53       45.28      1.54 o 
   3   0  10       33.44       35.04      1.77 o 
   4   0  10       23.31       21.10      2.25 o 
   5   0  10        1.65        0.88      1.53 o 
   6   0  10       32.74       31.16      2.62 o 
   7   0  10        4.63        2.06      2.94 o 
  -5   1  10       13.92        8.25      6.25 o 
  -4   1  10        6.00        4.87      3.40 o 
  -3   1  10       78.39       77.26      3.70 o 
  -2   1  10        4.44        3.27      1.91 o 
  -1   1  10      139.81      144.69      3.57 o 
   0   1  10       46.40       35.08      8.08 o 
   1   1  10      127.51      141.59      4.45 o 
   2   1  10       16.97       16.22      0.89 o 
   3   1  10       41.68       45.16      1.41 o 
   4   1  10       28.10       30.23      2.75 o 
   5   1  10       25.72       21.86      1.75 o 
   6   1  10        2.63        1.27      1.65 o 
   7   1  10       38.36       51.29      5.08 o 
   8   1  10        1.34        0.00      2.84 o 
  -5   2  10        4.63        1.27      3.05 o 
  -4   2  10      135.40      127.11      7.69 o 
  -3   2  10        9.17        6.57      2.18 o 
  -2   2  10        8.50       11.12      1.87 o 
  -1   2  10       21.32       20.16      3.96 o 
   0   2  10        0.20        1.01      1.66 o 
   1   2  10      270.85      299.79      7.25 o 
   2   2  10      115.01      123.08      5.37 o 
   3   2  10       56.77       56.50      3.33 o 
   4   2  10        4.31        3.48      1.29 o 
   5   2  10       18.73       19.49      3.09 o 
   6   2  10       39.76       32.33      2.24 o 
   7   2  10       43.03       50.02      2.74 o 
   8   2  10        2.52        2.81      2.71 o 
  -5   3  10        0.32        0.00      3.08 o 
  -4   3  10        1.43        0.00      4.31 o 
  -3   3  10       43.34       43.50      4.07 o 
  -2   3  10        5.80        6.66      1.83 o 
  -1   3  10      151.77      156.17      5.54 o 
   0   3  10      182.62      176.85      6.79 o 
   1   3  10       55.38       56.62      5.07 o 
   2   3  10        2.24        4.47      4.10 o 
   3   3  10      239.55      243.72      5.21 o 
   4   3  10        0.12        0.97      2.94 o 
   5   3  10       15.92       15.09      1.90 o 
   6   3  10       25.07       25.99      2.43 o 
   7   3  10       22.30       20.02      5.56 o 
   8   3  10        4.42        2.20      2.21 o 
  -4   4  10        1.12        1.13      4.38 o 
  -3   4  10        8.62        8.15      2.48 o 
  -2   4  10       22.35       24.60      3.48 o 
  -1   4  10        2.80        1.08      1.39 o 
   0   4  10       17.75       17.46      1.85 o 
   1   4  10        7.13       13.63      7.29 o 
   2   4  10       34.76       38.12      5.07 o 
   3   4  10       73.20       78.11      5.78 o 
   4   4  10       21.01       18.99      4.48 o 
   5   4  10        0.28        0.58      0.73 o 
   6   4  10       15.58       15.70      3.62 o 
   7   4  10       26.96       24.91      6.52 o 
  -4   5  10        5.96        4.56      4.98 o 
  -3   5  10        3.97        1.44      2.50 o 
  -2   5  10        8.37        6.69      2.67 o 
  -1   5  10       90.58      102.65      3.01 o 
   0   5  10      196.73      208.83      6.80 o 
   1   5  10       24.77       25.84      1.84 o 
   2   5  10        0.26        0.54      4.10 o 
   3   5  10       25.11       27.30      8.03 o 
   4   5  10       56.25       66.12      4.25 o 
   5   5  10        0.25        0.40      0.69 o 
   6   5  10       21.37       19.90      3.49 o 
   7   5  10       10.09        5.98      1.99 o 
  -3   6  10        6.49        6.11      3.96 o 
  -2   6  10       34.00       36.17      5.41 o 
  -1   6  10       35.78       33.04      3.38 o 
   0   6  10        3.08        2.67      1.31 o 
   1   6  10       26.69       27.18      1.72 o 
   2   6  10        1.65        1.63      0.86 o 
   3   6  10        1.46        3.96      4.63 o 
   4   6  10        7.52        5.36      0.54 o 
   5   6  10        2.45        1.56      1.42 o 
   6   6  10        0.19        0.00      2.17 o 
  -1   7  10        2.63        3.27      1.88 o 
   0   7  10       52.56       54.69      3.40 o 
   1   7  10       79.32       81.15      3.03 o 
   2   7  10        0.32        1.17      1.22 o 
   3   7  10        1.58        1.65      1.31 o 
   4   7  10       15.33       14.44      1.31 o 
   5   7  10       10.15        6.37      8.97 o 
   1   8  10        8.53       10.18      4.24 o 
   2   8  10       19.08       15.96      4.20 o 
   3   8  10        0.11        0.94      4.60 o 
  -1  -6  11        0.20       11.85      7.12 o 
   0  -6  11        7.50        0.00      6.65 o 
   1  -6  11        0.29       19.61     11.42 o 
  -3  -5  11       18.55        8.45      7.86 o 
  -2  -5  11       36.31       26.02     18.44 o 
  -1  -5  11        2.42        1.04      1.83 o 
   0  -5  11        0.05        0.00      2.07 o 
   1  -5  11       26.92       18.34     10.24 o 
   2  -5  11        4.29        5.99      4.17 o 
   3  -5  11        0.09        0.00      3.91 o 
  -4  -4  11        3.80        2.37      5.13 o 
  -3  -4  11        0.00        0.77      3.68 o 
  -2  -4  11        4.09        5.22      4.51 o 
  -1  -4  11        2.79        2.10      4.08 o 
   0  -4  11        0.18        0.00      2.63 o 
   1  -4  11        2.02        2.45      2.67 o 
   2  -4  11        0.19        0.27      1.86 o 
   3  -4  11       20.50       19.84      4.42 o 
   4  -4  11        0.01        6.38      4.31 o 
   5  -4  11        3.81        4.66      3.60 o 
  -5  -3  11        0.62        0.00      6.04 o 
  -4  -3  11       75.16       86.39      7.50 o 
  -3  -3  11        1.14        0.00      3.97 o 
  -2  -3  11      116.69      126.38      4.84 o 
  -1  -3  11        0.65        0.09      4.03 o 
   0  -3  11        1.34        1.11      1.81 o 
   1  -3  11        3.87        2.22      2.69 o 
   2  -3  11       25.37       28.43      3.01 o 
   3  -3  11      142.03      149.42      3.55 o 
   4  -3  11       34.08       27.12      3.31 o 
   5  -3  11        0.24        2.67      2.43 o 
  -5  -2  11       23.89       21.56      4.99 o 
  -4  -2  11        5.88        6.50      4.35 o 
  -3  -2  11       38.77       40.63      3.81 o 
  -2  -2  11       15.39       23.07      4.95 o 
  -1  -2  11        1.54        0.00      2.56 o 
   0  -2  11        0.07        3.78      3.03 o 
   1  -2  11       20.36       22.55      2.90 o 
   2  -2  11        3.88        5.53      2.14 o 
   3  -2  11       79.56       86.82      2.54 o 
   4  -2  11        0.18        0.92      2.06 o 
   5  -2  11        0.00        1.92      1.93 o 
   6  -2  11        0.04        0.00      3.31 o 
  -5  -1  11        8.10        4.99      4.63 o 
  -4  -1  11        2.91        9.55      3.26 o 
  -3  -1  11       32.33       36.14      3.24 o 
  -2  -1  11       15.48       20.84      2.96 o 
  -1  -1  11      118.16      121.72      4.08 o 
   0  -1  11        1.25        4.66      2.00 o 
   1  -1  11       21.44       20.85      3.66 o 
   2  -1  11       46.73       47.86      2.03 o 
   3  -1  11       76.00       69.64      4.16 o 
   4  -1  11       10.78       11.76      1.79 o 
   5  -1  11        5.92        6.16      2.53 o 
   6  -1  11       27.77       25.86      3.06 o 
   7  -1  11        0.39        3.94      4.90 o 
  -5   0  11        0.07        0.76      3.68 o 
  -4   0  11       76.90       68.71     10.07 o 
  -3   0  11      100.51      100.34      4.12 o 
  -2   0  11       11.98       11.93      2.78 o 
  -1   0  11       17.58       22.09      3.24 o 
   0   0  11       10.80        8.62      2.23 o 
   1   0  11       73.66       85.69      3.27 o 
   2   0  11       82.79       82.28      2.38 o 
   3   0  11       13.42        9.83      1.59 o 
   4   0  11        0.51        0.00      1.15 o 
   5   0  11       16.29       17.56      1.82 o 
   6   0  11        7.62       13.09      3.20 o 
   7   0  11        0.41        0.00      2.87 o 
  -5   1  11       63.84       71.50      5.78 o 
  -4   1  11       77.72       72.86      7.40 o 
  -3   1  11       11.73        9.51      2.35 o 
  -2   1  11        3.59        4.37      1.93 o 
  -1   1  11        3.06        3.27      1.80 o 
   0   1  11        8.94        8.69      1.37 o 
   1   1  11        3.08        3.13      1.73 o 
   2   1  11       17.05       17.91      1.20 o 
   3   1  11       65.31       65.62      1.41 o 
   4   1  11       43.53       38.96      5.64 o 
   5   1  11        6.03        1.47      1.97 o 
   6   1  11       56.68       51.84      4.80 o 
   7   1  11        0.01        0.00      2.70 o 
  -5   2  11       24.30       18.46     11.72 o 
  -4   2  11       46.60       38.41      3.99 o 
  -3   2  11        5.54        5.33      2.23 o 
  -2   2  11        1.21        0.63      2.00 o 
  -1   2  11        5.86        2.55      2.03 o 
   0   2  11       15.81       14.54      1.61 o 
   1   2  11        4.20        3.71      0.52 o 
   2   2  11        1.44        0.00      3.90 o 
   3   2  11      202.93      211.03      6.85 o 
   4   2  11       46.28       42.08      3.66 o 
   5   2  11        0.41        0.00      1.70 o 
   6   2  11       16.46       14.29      5.55 o 
   7   2  11       13.50        5.49      3.92 o 
  -4   3  11       16.31        8.59      4.66 o 
  -3   3  11        5.38        6.96      3.67 o 
  -2   3  11       28.24       30.72      4.75 o 
  -1   3  11        8.75        8.87      1.69 o 
   0   3  11       18.45       21.00      2.02 o 
   1   3  11        0.82        0.00      4.16 o 
   2   3  11       11.88       11.35      4.70 o 
   3   3  11        3.62        5.27      4.50 o 
   4   3  11       20.35       18.27      4.27 o 
   5   3  11        0.01        0.00      1.21 o 
   6   3  11        0.05        0.14      1.10 o 
   7   3  11        1.21        0.00      1.44 o 
  -4   4  11        0.24        5.72      3.58 o 
  -3   4  11       39.57       37.32      2.93 o 
  -2   4  11       49.43       47.14      2.81 o 
  -1   4  11        0.05        2.31      1.66 o 
   0   4  11      142.26      133.38      4.55 o 
   1   4  11       37.80       46.44      8.70 o 
   2   4  11        8.83        6.72      4.80 o 
   3   4  11       20.84       15.51      5.14 o 
   4   4  11        0.38        0.00      3.32 o 
   5   4  11       16.07        7.87      6.65 o 
   6   4  11       74.40       79.00      3.19 o 
   7   4  11       55.82       70.78      2.99 o 
  -3   5  11        7.00        7.93      2.79 o 
  -2   5  11      125.99      134.54      3.88 o 
  -1   5  11       15.26       16.30      2.24 o 
   0   5  11       81.52       81.92     15.80 o 
   1   5  11        3.69        6.62      4.90 o 
   2   5  11      104.30      107.73      9.71 o 
   3   5  11      326.28      328.90      9.07 o 
   4   5  11       10.32       12.29      5.27 o 
   5   5  11       10.30       14.61      4.88 o 
   6   5  11        0.09        0.00      3.78 o 
   7   5  11       11.86        0.47      9.57 o 
  -2   6  11       10.15        8.46      3.76 o 
  -1   6  11        9.41        9.36      2.31 o 
   0   6  11       10.20       10.75      1.39 o 
   1   6  11       12.27        8.97      1.37 o 
   2   6  11        4.44        6.25      5.00 o 
   3   6  11        0.58        3.83      4.97 o 
   4   6  11       16.68       10.95      5.57 o 
   5   6  11       11.98        6.91      6.99 o 
   6   6  11        0.69        1.09      4.14 o 
  -1   7  11        5.65        2.63      1.86 o 
   0   7  11       21.83       20.84      6.34 o 
   1   7  11        5.18        4.17      1.11 o 
   2   7  11       17.83       23.31      5.57 o 
   3   7  11       14.78       18.20      5.61 o 
   4   7  11        0.18        0.00      8.76 o 
   5   7  11        1.35       19.44      6.01 o 
  -2  -5  12        8.01        4.10      4.40 o 
  -1  -5  12        1.25        0.72      2.64 o 
   0  -5  12        1.14       10.01      9.97 o 
   1  -5  12       12.33       15.38      6.62 o 
   2  -5  12        0.02        0.72      3.95 o 
  -3  -4  12        9.33        4.16      5.05 o 
  -2  -4  12        6.96        7.61      4.07 o 
  -1  -4  12        0.27        0.32      2.03 o 
   0  -4  12       43.56       41.35      4.74 o 
   1  -4  12        0.68        2.68      3.19 o 
   2  -4  12        6.74        7.14      2.53 o 
   3  -4  12        0.51        0.00      3.49 o 
   4  -4  12       45.99       45.84      5.21 o 
  -4  -3  12       12.78        2.47      3.97 o 
  -3  -3  12       80.71       80.49      4.72 o 
  -2  -3  12        7.13        6.09      3.43 o 
  -1  -3  12        1.96        0.00      2.75 o 
   0  -3  12       16.14       13.25      5.52 o 
   1  -3  12        3.07        4.97      3.58 o 
   2  -3  12        8.64        9.84      2.54 o 
   3  -3  12       14.59       12.54      2.05 o 
   4  -3  12       11.87        9.99      3.17 o 
   5  -3  12        4.64        1.62      4.54 o 
  -4  -2  12        2.29        5.12      4.84 o 
  -3  -2  12       66.47       74.38      5.03 o 
  -2  -2  12       23.51       24.67      4.94 o 
  -1  -2  12        0.19        0.00      2.65 o 
   0  -2  12        0.40        0.85      1.87 o 
   1  -2  12       13.32       13.01      2.54 o 
   2  -2  12       34.28       38.34      2.30 o 
   3  -2  12        0.60        0.00      1.94 o 
   4  -2  12       84.03       77.34      2.85 o 
   5  -2  12        8.77        6.69      2.12 o 
   6  -2  12        3.76        1.81      2.21 o 
  -4  -1  12       38.09       36.69     21.98 o 
  -3  -1  12       17.13       17.89      3.69 o 
  -2  -1  12       17.99       16.78      3.36 o 
  -1  -1  12       87.32       97.50      3.83 o 
   0  -1  12       57.66       57.74      2.40 o 
   1  -1  12       64.79       71.55      4.33 o 
   2  -1  12      344.45      361.74      4.20 o 
   3  -1  12       94.30       92.62      2.93 o 
   4  -1  12        0.02        1.39      1.97 o 
   5  -1  12        5.66        2.52      1.83 o 
   6  -1  12        0.38        2.49      2.20 o 
  -5   0  12       97.95       90.17      4.43 o 
  -4   0  12       14.87       12.24      3.07 o 
  -3   0  12       13.27       11.55      2.68 o 
  -2   0  12        7.37        5.45      2.76 o 
  -1   0  12       27.55       33.36      3.02 o 
   0   0  12        8.66        8.68      1.69 o 
   1   0  12       19.16       23.07      5.17 o 
   2   0  12        0.06        0.00      1.34 o 
   3   0  12       12.47       12.89      2.68 o 
   4   0  12        3.82        3.72      1.46 o 
   5   0  12        4.81        5.77      2.48 o 
   6   0  12        0.59        1.84      2.81 o 
   7   0  12        0.40        2.47      4.92 o 
  -4   1  12       81.60       68.86      8.51 o 
  -3   1  12      162.85      151.13      4.18 o 
  -2   1  12       13.18       12.75      2.04 o 
  -1   1  12       46.71       51.00      2.37 o 
   0   1  12       23.22       22.63      1.58 o 
   1   1  12      161.51      166.35      3.69 o 
   2   1  12        5.56        3.73      1.68 o 
   3   1  12       49.18       50.83      3.23 o 
   4   1  12      104.52       98.62      1.98 o 
   6   1  12        5.00        2.22      1.96 o 
   7   1  12        0.00        0.42      2.28 o 
  -4   2  12        0.03        0.00      4.08 o 
  -3   2  12       13.18       10.82      2.40 o 
  -2   2  12        1.58        2.32      1.69 o 
  -1   2  12        6.55        7.09      2.08 o 
   0   2  12        8.56        4.83      3.42 o 
   1   2  12      105.10      110.25      2.99 o 
   2   2  12       14.23       14.07      4.74 o 
   3   2  12       18.74       18.71      4.80 o 
   4   2  12       24.77       22.81      3.54 o 
   5   2  12        2.74        1.89      1.01 o 
   6   2  12        2.15        1.67      2.66 o 
   7   2  12        0.19        0.06      2.72 o 
  -4   3  12        1.20        0.00      4.18 o 
  -3   3  12       33.37       25.54      4.16 o 
  -2   3  12        3.33        5.00      2.29 o 
  -1   3  12        1.97        1.97      2.08 o 
   0   3  12       23.40       24.23      4.52 o 
   1   3  12       42.39       50.27      5.74 o 
   2   3  12       14.46       11.49      5.04 o 
   3   3  12        0.30        0.00      4.47 o 
   4   3  12        1.24        3.41      3.93 o 
   5   3  12       15.99        3.11      3.61 o 
   7   3  12       13.14        5.97      3.98 o 
  -3   4  12       10.23        8.24      2.60 o 
  -2   4  12       30.05       37.41      3.55 o 
  -1   4  12        6.42        1.02      2.42 o 
   0   4  12        5.40        6.78      1.24 o 
   1   4  12       45.24       50.34      9.40 o 
   2   4  12      241.57      248.07      8.29 o 
   3   4  12      173.99      177.01      7.35 o 
   4   4  12       10.96        0.03      6.58 o 
   5   4  12        0.83        1.69      4.26 o 
  -2   5  12        9.75       14.02      3.27 o 
  -1   5  12        0.83        0.00      2.81 o 
   0   5  12        1.41        0.21      0.85 o 
   1   5  12       21.10       20.25      5.94 o 
   2   5  12        0.03        0.00      6.92 o 
   3   5  12      103.41      110.72      6.95 o 
   4   5  12        2.41        0.00      5.14 o 
   5   5  12        0.36        2.34      3.93 o 
   6   5  12        0.27        0.00      4.25 o 
  -1   6  12        0.67        0.00      2.02 o 
   0   6  12        8.15        6.51      1.86 o 
   1   6  12        3.80        3.19      8.40 o 
   2   6  12       39.69       34.99      6.18 o 
   3   6  12        2.05        0.00      8.33 o 
   4   6  12        0.27        0.00      5.54 o 
   5   6  12        6.23        7.12      9.64 o 
   0   7  12        5.02        1.91      5.51 o 
   1   7  12        0.00        2.55      5.37 o 
   2   7  12        0.07        0.00      7.96 o 
   3   7  12       16.49       15.75      5.94 o 
   4   7  12        6.10        5.54      5.84 o 
  -2  -4  13       25.60       15.27     15.08 o 
  -1  -4  13        0.62        2.30      2.97 o 
   0  -4  13        0.09        0.35      2.39 o 
   1  -4  13        4.67        2.39      3.39 o 
   2  -4  13        6.59        7.76      2.87 o 
   3  -4  13        0.01        1.48      5.79 o 
  -3  -3  13        8.88        0.75      5.54 o 
  -2  -3  13       24.21       18.63     12.74 o 
  -1  -3  13        0.18        0.00      2.25 o 
   0  -3  13        0.43        2.64      2.60 o 
   1  -3  13        7.09        3.13      3.20 o 
   2  -3  13       26.65       28.94      2.63 o 
   3  -3  13        5.65        5.91      2.05 o 
   4  -3  13       23.29       15.37      3.85 o 
  -4  -2  13       11.47        0.41      3.38 o 
  -3  -2  13        0.74        1.21      3.14 o 
  -2  -2  13       11.76       14.98      5.37 o 
  -1  -2  13       30.46       34.87      3.35 o 
   0  -2  13       14.25       13.16      2.32 o 
   1  -2  13       25.39       29.64      3.56 o 
   2  -2  13       47.12       41.88      2.45 o 
   3  -2  13        0.58        0.03      1.99 o 
   4  -2  13        4.56        5.63      2.56 o 
   5  -2  13        0.10        2.08      2.47 o 
  -4  -1  13       11.98        5.99      6.72 o 
  -3  -1  13       41.83       39.74      3.63 o 
  -2  -1  13       20.57       19.09      3.45 o 
  -1  -1  13        1.69        1.62      2.76 o 
   0  -1  13        0.69        0.32      2.63 o 
   1  -1  13       11.16       13.30      3.97 o 
   2  -1  13        1.45        2.17      1.72 o 
   3  -1  13       45.89       46.88      2.18 o 
   4  -1  13       32.58       27.81      2.22 o 
   5  -1  13        0.77        0.00      1.72 o 
   6  -1  13        3.11        2.45      3.17 o 
  -4   0  13       15.07        6.18      5.69 o 
  -3   0  13       22.35       18.89      2.88 o 
  -2   0  13       14.72       13.31      2.45 o 
  -1   0  13       13.74       12.94      2.62 o 
   0   0  13       12.36        9.90      2.11 o 
   1   0  13        5.45        4.97      2.61 o 
   2   0  13       47.31       46.54      5.74 o 
   3   0  13        0.83        0.65      1.20 o 
   4   0  13       15.12       14.01      1.67 o 
   5   0  13       24.81       23.70      1.81 o 
   6   0  13        3.91        2.04      2.17 o 
  -4   1  13       28.60       24.20     14.83 o 
  -3   1  13       30.94       26.73      3.18 o 
  -2   1  13       22.65       23.63      2.59 o 
  -1   1  13        0.39        0.32      1.60 o 
   0   1  13       70.51       73.14      3.54 o 
   1   1  13       54.86       64.22      8.93 o 
   2   1  13        1.82        1.55      1.16 o 
   3   1  13       14.16       13.16      1.72 o 
   4   1  13       20.41       19.28      1.50 o 
   5   1  13        0.08        0.32      1.12 o 
   6   1  13        0.51        0.00      1.37 o 
  -4   2  13        2.10        3.38      4.39 o 
  -3   2  13        5.76        2.42      2.26 o 
  -2   2  13        1.66        2.00      2.30 o 
   0   2  13        0.01        0.59      0.91 o 
   1   2  13        6.27        6.42      1.86 o 
   2   2  13       22.51       17.46      5.04 o 
   3   2  13       26.03       28.44      5.17 o 
   4   2  13      127.51      117.97      9.67 o 
   5   2  13        1.25        0.16      0.84 o 
   6   2  13        3.28        0.71      1.66 o 
  -3   3  13        0.07        0.99      3.58 o 
  -2   3  13        3.02        4.16      3.07 o 
   0   3  13      107.62      108.70      4.96 o 
   1   3  13       12.70       14.51      5.44 o 
   2   3  13       41.29       46.51      6.01 o 
   3   3  13        8.02        9.57      8.19 o 
   4   3  13       10.26        0.00      4.53 o 
   5   3  13        0.03        0.86      3.56 o 
   6   3  13       15.06        0.00      4.11 o 
  -3   4  13       11.24        6.17      3.05 o 
  -2   4  13        0.40        0.14      2.28 o 
  -1   4  13       13.65        6.05      4.37 o 
   0   4  13       34.82       29.12      5.19 o 
   1   4  13        0.56        1.61      8.36 o 
   2   4  13        0.53        0.00      5.14 o 
   3   4  13       82.98       81.40      6.85 o 
   4   4  13        0.06        0.13      4.70 o 
   5   4  13        0.25        0.04      3.18 o 
   6   4  13        4.84        0.07      4.31 o 
  -2   5  13        4.41        2.33      2.55 o 
  -1   5  13        2.57        3.11      3.88 o 
   0   5  13       25.41       23.82      1.52 o 
   1   5  13      114.25      129.83      7.69 o 
   2   5  13       28.59       32.34     10.01 o 
   3   5  13        2.16        6.62      5.68 o 
   4   5  13        3.56        4.16      9.27 o 
   5   5  13        6.91        1.31      5.74 o 
   6   5  13        0.72        8.28      7.74 o 
   0   6  13        2.52        7.49      6.18 o 
   1   6  13        6.38        1.44      8.83 o 
   2   6  13        5.25        9.00      5.81 o 
   3   6  13       10.79       11.18      6.11 o 
   4   6  13        9.45        7.86      6.18 o 
   5   6  13       37.02       33.98      7.46 o 
   0  -4  14        0.94        5.30      5.98 o 
   1  -4  14        4.31        2.36      4.89 o 
  -2  -3  14        0.66        0.00      3.98 o 
  -1  -3  14       10.34        5.45      3.40 o 
   0  -3  14        8.08        1.52      3.03 o 
   1  -3  14        0.01        0.81      3.15 o 
   2  -3  14        2.46        1.06      2.25 o 
   3  -3  14        0.30        0.15      2.15 o 
  -3  -2  14       13.72        5.86      5.88 o 
  -2  -2  14       11.18        9.51      3.25 o 
  -1  -2  14       23.43       32.38      4.21 o 
   0  -2  14        0.19        0.72      2.84 o 
   1  -2  14       34.28       39.81      4.20 o 
   2  -2  14       81.76       89.61      3.01 o 
   3  -2  14       33.04       28.52      3.08 o 
   4  -2  14        6.79        3.94      2.61 o 
  -3  -1  14       12.86        4.70      4.82 o 
  -2  -1  14        9.09        6.72      2.81 o 
  -1  -1  14        9.42        9.01      3.14 o 
   0  -1  14        1.22        3.04      1.99 o 
   1  -1  14       42.22       44.22      2.99 o 
   2  -1  14        9.73        9.48      1.96 o 
   3  -1  14       11.37        8.97      1.87 o 
   4  -1  14        2.62        0.01      1.55 o 
   5  -1  14        4.85        5.11      2.61 o 
  -3   0  14        3.16        0.20      2.64 o 
  -2   0  14       22.55       23.53      4.37 o 
  -1   0  14        3.02        5.65      2.40 o 
   0   0  14        1.50        0.50      1.82 o 
   1   0  14        4.70        2.92      3.01 o 
   2   0  14       25.88       24.23      4.67 o 
   3   0  14        0.52        0.79      1.67 o 
   4   0  14        5.27        2.48      1.83 o 
   5   0  14        0.11        1.61      2.31 o 
   6   0  14        0.95        2.28      2.45 o 
  -3   1  14        5.28        4.25      4.90 o 
  -2   1  14        3.47        0.50      2.89 o 
   0   1  14       42.95       45.41      3.50 o 
   1   1  14       10.09        7.83      2.00 o 
   2   1  14        0.69        0.08      0.95 o 
   3   1  14       17.10       17.76      1.24 o 
   4   1  14       35.23       21.53     11.57 o 
   5   1  14        7.42        4.31      1.73 o 
   6   1  14        7.21        5.05      4.95 o 
  -3   2  14        6.67        0.00      2.76 o 
  -2   2  14        0.08        0.28      1.69 o 
  -1   2  14        2.38        0.00      1.20 o 
   0   2  14      112.99      111.75      5.36 o 
   1   2  14       58.50       64.34      6.45 o 
   2   2  14        0.14        2.92      4.74 o 
   3   2  14       11.40       15.15      8.06 o 
   4   2  14       20.07        0.10      7.05 o 
   5   2  14       12.13        0.00      4.03 o 
   6   2  14        4.13        0.00      4.39 o 
  -2   3  14        2.70        1.16      1.83 o 
  -1   3  14        0.02        0.82      1.65 o 
   0   3  14       16.21       16.29      1.31 o 
   1   3  14       86.29       85.97     10.61 o 
   2   3  14       64.38       75.96      6.65 o 
   3   3  14       26.62       32.51      9.24 o 
   4   3  14        8.49        0.10      4.67 o 
   5   3  14        1.33        0.00      4.77 o 
   6   3  14        0.76        0.00      3.91 o 
  -2   4  14        0.58        0.78      2.90 o 
  -1   4  14        5.17        1.05      1.32 o 
   0   4  14       12.23       10.72      1.28 o 
   1   4  14      114.53      131.78      8.26 o 
   2   4  14        0.06        0.00      5.64 o 
   3   4  14       18.68       16.39      6.18 o 
   4   4  14        1.23        0.00      3.63 o 
   5   4  14        9.33        0.00      4.74 o 
   6   4  14        3.96        0.05      3.83 o 
  -1   5  14       24.13       21.09      7.12 o 
   0   5  14        2.96        6.75      6.21 o 
   1   5  14        4.12        4.97      6.21 o 
   2   5  14       65.30       64.58     11.32 o 
   3   5  14        5.44        9.03      6.11 o 
   4   5  14        1.44        0.00      6.45 o 
   5   5  14        1.45        0.00      6.45 o 
   1   6  14        4.89        7.99     10.28 o 
   2   6  14        7.28        6.18      6.18 o 
   3   6  14        4.67        2.59      6.01 o 
   4   6  14        1.20        1.51      9.34 o 
   0  -3  15       17.56        6.55      5.91 o 
   1  -3  15       10.78        2.43      2.80 o 
   2  -3  15        4.10        2.89      2.35 o 
  -2  -2  15        6.85        2.47      3.84 o 
  -1  -2  15        0.12        0.68      2.34 o 
   0  -2  15        9.78        7.44      3.13 o 
   1  -2  15        0.15        0.00      2.96 o 
   2  -2  15        3.86        5.84      2.26 o 
   3  -2  15        1.33        3.22      2.40 o 
  -2  -1  15       17.27       14.38      3.51 o 
  -1  -1  15        0.23        0.00      2.67 o 
   0  -1  15       26.81       30.59      3.51 o 
   1  -1  15       88.20      100.70      3.70 o 
   2  -1  15        1.70        0.00      1.99 o 
   3  -1  15        5.94        4.99      1.88 o 
   4  -1  15        0.49        0.00      2.11 o 
  -2   0  15        0.48        0.00      3.43 o 
  -1   0  15        0.23        0.00      2.74 o 
   0   0  15        0.17        0.00      1.70 o 
   1   0  15       40.41       42.11      4.30 o 
   2   0  15       72.40       67.60      4.14 o 
   3   0  15        0.24        0.00      1.30 o 
   4   0  15        0.80        0.00      2.02 o 
   5   0  15       25.67       21.83      2.39 o 
  -1   1  15       15.91       17.16      3.85 o 
   0   1  15        9.32        7.44      3.19 o 
   1   1  15        4.19        3.62      1.32 o 
   2   1  15        2.09        1.07      1.04 o 
   3   1  15        0.28        0.45      0.80 o 
   4   1  15       11.77        8.26      7.99 o 
   5   1  15        0.66        5.88      5.37 o 
  -2   2  15        0.49        0.00      1.80 o 
  -1   2  15        0.65        0.00      1.18 o 
   0   2  15        2.08        0.62      1.14 o 
   1   2  15       21.22       20.22      9.57 o 
   2   2  15       26.29       29.08      5.98 o 
   3   2  15        6.45        3.36      7.99 o 
   4   2  15        3.21        0.00      4.30 o 
   5   2  15        1.58        0.00      4.77 o 
  -2   3  15        3.05        1.26      1.88 o 
  -1   3  15        6.82        3.38      2.95 o 
   0   3  15        3.85        3.29      6.15 o 
   1   3  15        0.46        0.00      9.34 o 
   2   3  15       36.38       44.66      6.72 o 
   3   3  15       27.63       36.44      9.87 o 
   4   3  15        3.81        0.17      4.94 o 
   5   3  15        0.65        0.00      4.97 o 
  -1   4  15        2.47        0.94     10.04 o 
   0   4  15        3.31        7.35     10.48 o 
   1   4  15        9.02        1.95      6.04 o 
   2   4  15        8.53        8.70      6.38 o 
   3   4  15        1.85        2.18      9.27 o 
   4   4  15        5.44        0.07      5.07 o 
   5   4  15        2.44        0.00      8.63 o 
   0   5  15        0.00        0.00      6.78 o 
   1   5  15       29.19       29.89      7.39 o 
   2   5  15       77.54       95.81     12.02 o 
   3   5  15        5.98        0.00      5.78 o 
   4   5  15        0.02       10.01      6.72 o 
   1  -2  16       35.80       27.79     17.14 o 
  -1  -1  16        5.41        3.59      2.40 o 
   0  -1  16        9.44        0.00      3.22 o 
   1  -1  16       37.03       27.38     16.91 o 
   2  -1  16       31.10       29.27      2.36 o 
   3  -1  16        9.64        9.37      2.33 o 
  -1   0  16        1.47        1.92      1.97 o 
   0   0  16        0.35        0.00      2.17 o 
   1   0  16        0.10        0.00      1.75 o 
   2   0  16        0.67        0.01      1.73 o 
   3   0  16        0.50        0.00      1.22 o 
   4   0  16        0.01        0.00      4.74 o 
  -1   1  16       21.86        8.57      5.69 o 
   0   1  16       17.45       12.61      6.35 o 
   1   1  16       12.23        8.56      3.48 o 
   2   1  16        6.95        6.11      5.34 o 
   3   1  16        6.89        0.84      4.74 o 
   4   1  16        3.19       15.92      8.70 o 
  -1   2  16        2.26        0.00      3.36 o 
   0   2  16        0.70        1.61      6.04 o 
   1   2  16       25.94       26.36      6.68 o 
   2   2  16       29.44       24.92      6.38 o 
   3   2  16       49.22       50.71      6.58 o 
   4   2  16        3.88        0.00      4.77 o 
   0   3  16        4.41        2.32     10.01 o 
   1   3  16       19.87       21.76      6.95 o 
   2   3  16        1.79        3.39      6.01 o 
   3   3  16        0.00        3.73      9.34 o 
   4   3  16        1.07        0.00      5.10 o 
   1   4  16        8.70        9.81      7.05 o 
   2   4  16       24.89       19.44      7.05 o 
   3   4  16        9.29       12.22     10.44 o 
   1   1  17        0.06        0.00      5.98 o 
   2   1  17        9.66        0.00      8.53 o 
   1   2  17       16.40       15.95      6.92 o 
   2   2  17       22.72       18.74      6.62 o 
                                                 
